# Supplementary material for: 1-(4-{[(1,3,3-Tri­methyl­indolin-2-yl­idene)meth­yl]diazen­yl}phen­yl)ethanone
Source: Acta Crystallogr Sect E Struct Rep Online. 2013 Sep 4;69(Pt 10):o1499. doi: 10.1107/S1600536813024124 (PMC3790374; doi:10.1107/S1600536813024124)
Supplement: Supplementary file 1 [file e-69-o1499-sup1.cif]

##############################################################################
#                                                                            #
# This CIF contains the data in a paper accepted for publication in          #
# Acta Crystallographica Section E. It conforms to the requirements of       #
# Notes for Authors for Acta Crystallographica Section E, and has been       #
# peer reviewed under the auspices of the IUCr Commission on Journals.       #
#                                                                            #
# Full details of the Crystallographic Information File format               #
# are given in the paper "The Crystallographic Information File (CIF):       #
# a New Standard Archive File for Crystallography" by S. R. Hall, F. H.      #
# Allen and I. D. Brown [Acta Cryst. (1991), A47, 655-685].                  #
#                                                                            #
# The current version of the core CIF dictionary is obtainable from          #
# ftp://ftp.iucr.org/pub/cif_core.dic.                                       #
#                                                                            #
# Software is freely available for graphical display of the structure(s)     #
# in this CIF. For information consult the CIF software page                 #
# http://www.iucr.org/resources/cif/software.                                #
#                                                                            #
# This file may be used for bona fide research purposes within the           #
# scientific community so long as proper attribution is given to the journal # 
# article from which it was obtained.                                        #
#                                                                            #
##############################################################################
data_global
_audit_creation_method     SHELXL
_journal_date_recd_electronic     2013-08-21
_journal_date_accepted     2013-08-28
_journal_name_full     'Acta Crystallographica, Section E'
_journal_year     2013
_journal_volume     69
_journal_issue     10
_journal_page_first     o1499
_journal_page_last     o1499
_journal_paper_category     QO
_journal_paper_doi     10.1107/S1600536813024124
_journal_coeditor_code     TK5249
_publ_contact_author_name     'Gainsford, Graeme J.'
_publ_contact_author_address
;Callaghan Innovation Research Limited
 PO Box 31-310
 Lower Hutt
 New Zealand
;
_publ_contact_author_email     graeme.gainsford@callaghaninnovation.govt.nz
_publ_contact_author_fax     '64(4)931 3142'
_publ_contact_author_phone     '64(4)931 3518'
_publ_section_title
;
1-(4-{[(1,3,3-Trimethylindolin-2-ylidene)methyl]diazenyl}phenyl)ethanone
;
loop_
    _publ_author_name
    _publ_author_address
    'Gainsford, Graeme J.'
;Callaghan Innovation Research Limited
 PO Box 31-310
 Lower Hutt
 New Zealand
;
    'Ashraf, Mohamed'
;Callaghan Innovation Research Limited
 PO Box 31-310
 Lower Hutt
 New Zealand
;
    'Bhuiyan, M. Delower H.'
;Callaghan Innovation Research Limited
 PO Box 31-310
 Lower Hutt
 New Zealand
;
    'Kay, Andrew J.'
;Callaghan Innovation Research Limited
 PO Box 31-310
 Lower Hutt
 New Zealand
;
_publ_section_synopsis     .
data_I
_audit_creation_method     SHELXL-2012
_chemical_name_systematic
;
1-(4-{[(1,3,3-Trimethylindolin-2-ylidene)methyl]diazenyl}phenyl)ethanone
;
_chemical_name_common
;
;
_chemical_formula_moiety     'C20 H21 N3 O'
_chemical_formula_sum     'C20 H21 N3 O'
_chemical_formula_iupac     'C20 H21 N3 O'
_chemical_formula_weight     319.40
_chemical_melting_point     ?
_shelx_space_group_comment
;
The symmetry employed for this shelxl refinement is uniquely defined
by the following loop, which should always be used as a source of
symmetry information in preference to the above space-group names.
They are only intended as comments.
;
_space_group_crystal_system     monoclinic
_space_group_name_H-M_alt     'C 2/m'
_space_group_name_Hall     '-C 2y'
loop_
    _space_group_symop_operation_xyz
    'x, y, z'
    '-x, y, -z'
    'x+1/2, y+1/2, z'
    '-x+1/2, y+1/2, -z'
    '-x, -y, -z'
    'x, -y, z'
    '-x+1/2, -y+1/2, -z'
    'x+1/2, -y+1/2, z'
_cell_length_a     14.8688(2)
_cell_length_b     6.89500(12)
_cell_length_c     16.3546(3)
_cell_angle_alpha     90
_cell_angle_beta     99.5834(16)
_cell_angle_gamma     90
_cell_volume     1653.27(5)
_cell_formula_units_Z     4
_cell_measurement_reflns_used     4498
_cell_measurement_theta_min     5.4700
_cell_measurement_theta_max     73.8720
_cell_measurement_temperature     120(2)
_exptl_crystal_description     'block'
_exptl_crystal_colour     'red'
_exptl_crystal_size_max     0.194
_exptl_crystal_size_mid     0.154
_exptl_crystal_size_min     0.085
_exptl_crystal_density_diffrn     1.283
_exptl_crystal_F_000     680
loop_
    _exptl_crystal_face_index_h
    _exptl_crystal_face_index_k
    _exptl_crystal_face_index_l
    _exptl_crystal_face_perp_dist
    10 0 0 0.0676
    -10 0 0 0.0736
    0 0 -11 0.0362
    0 0 10 0.0497
    0 -4 -1 0.0916
    0 4 1 0.0916
    -6 0 9 0.0532
    6 0 -9 0.0318
_exptl_absorpt_coefficient_mu     0.637
_exptl_absorpt_correction_type     gaussian
_exptl_absorpt_process_details
;
(CrysAlis PRO; Agilent, 2013)
;
_exptl_absorpt_correction_T_min     0.804
_exptl_absorpt_correction_T_max     1.000
_diffrn_ambient_temperature     120(2)
_diffrn_radiation_type     'Cu K\a'
_diffrn_radiation_wavelength     1.5418
_diffrn_radiation_source     'SuperNova (Cu) X-ray Source'
_diffrn_radiation_monochromator     'mirror'
_diffrn_measurement_device_type
                                   'Agilent SuperNova (Dual, Cu at zero, Atlas)'
_diffrn_measurement_method     '\w scans'
_diffrn_detector_area_resol_mean     10.6501
_diffrn_reflns_number     9379
_diffrn_reflns_av_R_equivalents     0.0262
_diffrn_reflns_theta_min     2.740
_diffrn_reflns_theta_max     73.796
_diffrn_reflns_theta_full     67.684
_diffrn_measured_fraction_theta_max     0.989
_diffrn_measured_fraction_theta_full     0.999
_diffrn_reflns_limit_h_min     -17
_diffrn_reflns_limit_h_max     18
_diffrn_reflns_limit_k_min     -8
_diffrn_reflns_limit_k_max     8
_diffrn_reflns_limit_l_min     -20
_diffrn_reflns_limit_l_max     19
_reflns_number_total     1803
_reflns_number_gt     1634
_reflns_threshold_expression     I>2\s(I)
_refine_ls_structure_factor_coef     Fsqd
_refine_ls_matrix_type     full
_refine_ls_R_factor_all     0.0395
_refine_ls_R_factor_gt     0.0357
_refine_ls_wR_factor_gt     0.0947
_refine_ls_wR_factor_ref     0.0982
_refine_ls_goodness_of_fit_ref     1.067
_refine_ls_restrained_S_all     1.067
_refine_ls_number_reflns     1803
_refine_ls_number_parameters     153
_refine_ls_number_restraints     0
_refine_ls_hydrogen_treatment     mixed
_refine_ls_weighting_scheme     calc
_refine_ls_weighting_details
;
 w=1/[\s^2^(Fo^2^)+(0.0502P)^2^+0.9765P]
 where P=(Fo^2^+2Fc^2^)/3
;
_atom_sites_solution_hydrogens     mixed
_atom_sites_solution_primary     ?
_atom_sites_solution_secondary     ?
_refine_ls_shift/su_max     0.000
_refine_ls_shift/su_mean     0.000
_refine_diff_density_max     0.270
_refine_diff_density_min     -0.212
_refine_ls_extinction_method     none
_refine_ls_extinction_coef     .
loop_
    _atom_type_symbol
    _atom_type_description
    _atom_type_scat_dispersion_real
    _atom_type_scat_dispersion_imag
    _atom_type_scat_source
    'C' 'C' 0.0033 0.0016
                         'International Tables Vol C Tables 4.2.6.8 and 6.1.1.4'
    'H' 'H' 0.0000 0.0000
                         'International Tables Vol C Tables 4.2.6.8 and 6.1.1.4'
    'N' 'N' 0.0061 0.0033
                         'International Tables Vol C Tables 4.2.6.8 and 6.1.1.4'
    'O' 'O' 0.0106 0.0060
                         'International Tables Vol C Tables 4.2.6.8 and 6.1.1.4'
_computing_data_collection
;
CrysAlis PRO (Agilent, 2013)
;
_computing_cell_refinement
;
CrysAlis PRO (Agilent, 2013)
;
_computing_data_reduction
;
CrysAlis PRO (Agilent, 2013)
;
_computing_structure_solution     'SHELXS97 (Sheldrick, 2008)'
_computing_structure_refinement     'SHELXL2012 (Sheldrick, 2012)'
_computing_molecular_graphics
;
ORTEP-3 for Windows (Farrugia, 2012) and Mercury (Macrae <i>et al.</i>,
2006)
;
_computing_publication_material
;
SHELXL97 (Sheldrick, 2012), PLATON (Spek, 2009) and Mercury
(Macrae <i>et al.</i>,
2006)
;
loop_
    _atom_site_type_symbol
    _atom_site_label
    _atom_site_fract_x
    _atom_site_fract_y
    _atom_site_fract_z
    _atom_site_U_iso_or_equiv
    _atom_site_adp_type
    _atom_site_calc_flag
    _atom_site_occupancy
    _atom_site_disorder_assembly
    _atom_site_disorder_group
    O O1 0.93789(7) 0.0000 0.21729(7) 0.0256(3) Uani d 1 . .
    N N1 0.24599(8) 0.0000 0.25969(8) 0.0192(3) Uani d 1 . .
    N N2 0.46957(8) 0.0000 0.19967(7) 0.0186(3) Uani d 1 . .
    N N3 0.50012(8) 0.0000 0.13053(8) 0.0204(3) Uani d 1 . .
    C C1 0.22453(9) 0.0000 0.34038(9) 0.0187(3) Uani d 1 . .
    C C2 0.13956(10) 0.0000 0.36490(10) 0.0227(3) Uani d 1 . .
    H H2 0.0848 0.0000 0.3256 0.027 Uiso calc 1 . .
    C C3 0.13841(11) 0.0000 0.44990(11) 0.0255(3) Uani d 1 . .
    H H3 0.0814 0.0000 0.4690 0.031 Uiso calc 1 . .
    C C4 0.21825(11) 0.0000 0.50739(10) 0.0245(3) Uani d 1 . .
    H H4 0.2153 0.0000 0.5650 0.029 Uiso calc 1 . .
    C C5 0.30291(10) 0.0000 0.48133(9) 0.0216(3) Uani d 1 . .
    H H5 0.3577 0.0000 0.5206 0.026 Uiso calc 1 . .
    C C6 0.30564(9) 0.0000 0.39733(9) 0.0185(3) Uani d 1 . .
    C C7 0.38604(9) 0.0000 0.35149(9) 0.0177(3) Uani d 1 . .
    C C8 0.44476(7) 0.18267(16) 0.37151(6) 0.0217(2) Uani d 1 . .
    H H8A 0.4685 0.1868 0.4311 0.033 Uiso calc 1 . .
    H H8B 0.4075 0.2981 0.3557 0.033 Uiso calc 1 . .
    H H8C 0.4958 0.1796 0.3405 0.033 Uiso calc 1 . .
    C C10 0.33759(9) 0.0000 0.26123(9) 0.0176(3) Uani d 1 . .
    C C11 0.17867(10) 0.0000 0.18420(10) 0.0232(3) Uani d 1 . .
    H H11A 0.1863(9) 0.114(2) 0.1498(9) 0.035 Uiso d 1 . .
    H H11B 0.1170(14) 0.0000 0.1982(13) 0.035 Uiso d 1 . .
    C C12 0.37724(10) 0.0000 0.19120(9) 0.0191(3) Uani d 1 . .
    H H12 0.3407 0.0000 0.1377 0.023 Uiso calc 1 . .
    C C13 0.59616(10) 0.0000 0.14061(9) 0.0188(3) Uani d 1 . .
    C C14 0.63291(10) 0.0000 0.06719(9) 0.0215(3) Uani d 1 . .
    H H14 0.5933 0.0000 0.0152 0.026 Uiso calc 1 . .
    C C15 0.72657(10) 0.0000 0.06964(9) 0.0222(3) Uani d 1 . .
    H H15 0.7505 0.0000 0.0193 0.027 Uiso calc 1 . .
    C C16 0.78629(10) 0.0000 0.14535(9) 0.0196(3) Uani d 1 . .
    C C17 0.74891(10) 0.0000 0.21879(9) 0.0201(3) Uani d 1 . .
    H H17 0.7886 0.0000 0.2707 0.024 Uiso calc 1 . .
    C C18 0.65596(10) 0.0000 0.21732(9) 0.0208(3) Uani d 1 . .
    H H18 0.6322 0.0000 0.2678 0.025 Uiso calc 1 . .
    C C19 0.88757(10) 0.0000 0.15055(10) 0.0214(3) Uani d 1 . .
    C C20 0.92658(11) 0.0000 0.07131(11) 0.0316(4) Uani d 1 . .
    H H20A 0.9913(16) 0.0000 0.0818(15) 0.047 Uiso d 1 . .
    H H20B 0.9057(10) 0.113(2) 0.0369(10) 0.047 Uiso d 1 . .
loop_
    _atom_site_aniso_label
    _atom_site_aniso_U_11
    _atom_site_aniso_U_22
    _atom_site_aniso_U_33
    _atom_site_aniso_U_12
    _atom_site_aniso_U_13
    _atom_site_aniso_U_23
    O1 0.0193(5) 0.0339(6) 0.0220(6) 0.000 -0.0014(4) 0.000
    N1 0.0140(6) 0.0235(6) 0.0189(6) 0.000 -0.0007(5) 0.000
    N2 0.0185(6) 0.0208(6) 0.0164(6) 0.000 0.0026(5) 0.000
    N3 0.0186(6) 0.0259(6) 0.0160(6) 0.000 0.0010(5) 0.000
    C1 0.0176(7) 0.0177(7) 0.0205(7) 0.000 0.0024(6) 0.000
    C2 0.0164(7) 0.0220(7) 0.0295(8) 0.000 0.0036(6) 0.000
    C3 0.0216(7) 0.0235(7) 0.0338(9) 0.000 0.0115(6) 0.000
    C4 0.0301(8) 0.0229(7) 0.0223(8) 0.000 0.0100(6) 0.000
    C5 0.0225(7) 0.0219(7) 0.0201(7) 0.000 0.0029(6) 0.000
    C6 0.0173(7) 0.0176(7) 0.0206(7) 0.000 0.0031(5) 0.000
    C7 0.0150(6) 0.0227(7) 0.0146(7) 0.000 0.0000(5) 0.000
    C8 0.0196(5) 0.0265(5) 0.0180(5) -0.0039(4) 0.0002(4) -0.0018(4)
    C10 0.0155(6) 0.0179(7) 0.0179(7) 0.000 -0.0014(5) 0.000
    C11 0.0167(7) 0.0286(8) 0.0217(8) 0.000 -0.0038(6) 0.000
    C12 0.0171(7) 0.0231(7) 0.0156(7) 0.000 -0.0017(5) 0.000
    C13 0.0176(7) 0.0198(7) 0.0184(7) 0.000 0.0012(5) 0.000
    C14 0.0204(7) 0.0281(8) 0.0146(7) 0.000 -0.0012(5) 0.000
    C15 0.0216(7) 0.0289(8) 0.0162(7) 0.000 0.0035(6) 0.000
    C16 0.0188(7) 0.0204(7) 0.0189(7) 0.000 0.0011(5) 0.000
    C17 0.0204(7) 0.0227(7) 0.0154(7) 0.000 -0.0019(5) 0.000
    C18 0.0216(7) 0.0255(7) 0.0152(7) 0.000 0.0026(6) 0.000
    C19 0.0203(7) 0.0216(7) 0.0218(8) 0.000 0.0018(6) 0.000
    C20 0.0187(7) 0.0527(11) 0.0234(8) 0.000 0.0037(6) 0.000
_geom_special_details
;
All e.s.d.'s (except the e.s.d. in the dihedral angle between two l.s. planes)
are estimated using the full covariance matrix. The cell e.s.d.'s are taken
into account individually in the estimation of e.s.d.'s in distances, angles
and torsion angles; correlations between e.s.d.'s in cell parameters are only
used when they are defined by crystal symmetry. An approximate (isotropic)
treatment of cell e.s.d.'s is used for estimating e.s.d.'s involving l.s.
planes.
;
loop_
    _geom_bond_atom_site_label_1
    _geom_bond_atom_site_label_2
    _geom_bond_site_symmetry_2
    _geom_bond_distance
    _geom_bond_publ_flag
    O1 C19 . 1.2163(19) ?
    N1 C10 . 1.3580(18) ?
    N1 C1 . 1.4084(19) ?
    N1 C11 . 1.4541(19) ?
    N2 N3 . 1.2868(18) ?
    N2 C12 . 1.3567(18) ?
    N3 C13 . 1.4101(18) ?
    C1 C2 . 1.388(2) ?
    C1 C6 . 1.396(2) ?
    C2 C3 . 1.393(2) ?
    C2 H2 . 0.9500 ?
    C3 C4 . 1.386(2) ?
    C3 H3 . 0.9500 ?
    C4 C5 . 1.395(2) ?
    C4 H4 . 0.9500 ?
    C5 C6 . 1.381(2) ?
    C5 H5 . 0.9500 ?
    C6 C7 . 1.5132(19) ?
    C7 C10 . 1.5310(19) ?
    C7 C8 6 1.5365(13) ?
    C7 C8 . 1.5365(13) ?
    C8 H8A . 0.9800 ?
    C8 H8B . 0.9800 ?
    C8 H8C . 0.9800 ?
    C10 C12 . 1.373(2) ?
    C11 H11A . 0.983(15) ?
    C11 H11B . 0.98(2) ?
    C12 H12 . 0.9500 ?
    C13 C14 . 1.400(2) ?
    C13 C18 . 1.412(2) ?
    C14 C15 . 1.386(2) ?
    C14 H14 . 0.9500 ?
    C15 C16 . 1.398(2) ?
    C15 H15 . 0.9500 ?
    C16 C17 . 1.405(2) ?
    C16 C19 . 1.494(2) ?
    C17 C18 . 1.378(2) ?
    C17 H17 . 0.9500 ?
    C18 H18 . 0.9500 ?
    C19 C20 . 1.505(2) ?
    C20 H20A . 0.95(2) ?
    C20 H20B . 0.983(17) ?
loop_
    _geom_angle_atom_site_label_1
    _geom_angle_atom_site_label_2
    _geom_angle_atom_site_label_3
    _geom_angle_site_symmetry_1
    _geom_angle_site_symmetry_3
    _geom_angle
    _geom_angle_publ_flag
    C10 N1 C1 . . 111.44(12) ?
    C10 N1 C11 . . 124.21(13) ?
    C1 N1 C11 . . 124.35(12) ?
    N3 N2 C12 . . 114.17(12) ?
    N2 N3 C13 . . 113.32(12) ?
    C2 C1 C6 . . 122.29(14) ?
    C2 C1 N1 . . 129.04(14) ?
    C6 C1 N1 . . 108.67(12) ?
    C1 C2 C3 . . 116.83(14) ?
    C1 C2 H2 . . 121.6 ?
    C3 C2 H2 . . 121.6 ?
    C4 C3 C2 . . 121.70(14) ?
    C4 C3 H3 . . 119.2 ?
    C2 C3 H3 . . 119.2 ?
    C3 C4 C5 . . 120.48(14) ?
    C3 C4 H4 . . 119.8 ?
    C5 C4 H4 . . 119.8 ?
    C6 C5 C4 . . 118.79(14) ?
    C6 C5 H5 . . 120.6 ?
    C4 C5 H5 . . 120.6 ?
    C5 C6 C1 . . 119.91(13) ?
    C5 C6 C7 . . 130.49(13) ?
    C1 C6 C7 . . 109.60(13) ?
    C6 C7 C10 . . 101.19(11) ?
    C6 C7 C8 . 6 111.23(8) ?
    C10 C7 C8 . 6 111.41(8) ?
    C6 C7 C8 . . 111.24(8) ?
    C10 C7 C8 . . 111.41(8) ?
    C8 C7 C8 6 . 110.12(12) ?
    C7 C8 H8A . . 109.5 ?
    C7 C8 H8B . . 109.5 ?
    H8A C8 H8B . . 109.5 ?
    C7 C8 H8C . . 109.5 ?
    H8A C8 H8C . . 109.5 ?
    H8B C8 H8C . . 109.5 ?
    N1 C10 C12 . . 123.59(13) ?
    N1 C10 C7 . . 109.11(12) ?
    C12 C10 C7 . . 127.30(13) ?
    N1 C11 H11A . . 110.9(8) ?
    N1 C11 H11B . . 109.8(12) ?
    H11A C11 H11B . . 109.6(10) ?
    N2 C12 C10 . . 118.86(13) ?
    N2 C12 H12 . . 120.6 ?
    C10 C12 H12 . . 120.6 ?
    C14 C13 N3 . . 115.60(13) ?
    C14 C13 C18 . . 118.97(13) ?
    N3 C13 C18 . . 125.43(13) ?
    C15 C14 C13 . . 120.59(13) ?
    C15 C14 H14 . . 119.7 ?
    C13 C14 H14 . . 119.7 ?
    C14 C15 C16 . . 120.81(14) ?
    C14 C15 H15 . . 119.6 ?
    C16 C15 H15 . . 119.6 ?
    C15 C16 C17 . . 118.28(13) ?
    C15 C16 C19 . . 122.40(13) ?
    C17 C16 C19 . . 119.33(13) ?
    C18 C17 C16 . . 121.56(13) ?
    C18 C17 H17 . . 119.2 ?
    C16 C17 H17 . . 119.2 ?
    C17 C18 C13 . . 119.79(14) ?
    C17 C18 H18 . . 120.1 ?
    C13 C18 H18 . . 120.1 ?
    O1 C19 C16 . . 120.98(14) ?
    O1 C19 C20 . . 120.33(14) ?
    C16 C19 C20 . . 118.70(13) ?
    C19 C20 H20A . . 111.7(14) ?
    C19 C20 H20B . . 111.3(9) ?
    H20A C20 H20B . . 108.5(12) ?
loop_
    _geom_torsion_atom_site_label_1
    _geom_torsion_atom_site_label_2
    _geom_torsion_atom_site_label_3
    _geom_torsion_atom_site_label_4
    _geom_torsion_site_symmetry_1
    _geom_torsion_site_symmetry_2
    _geom_torsion_site_symmetry_3
    _geom_torsion_site_symmetry_4
    _geom_torsion
    _geom_torsion_publ_flag
    C12 N2 N3 C13 . . . . 180.0 ?
    C10 N1 C1 C2 . . . . 180.000000 ?
    C11 N1 C1 C2 . . . . 0.000000 ?
    C10 N1 C1 C6 . . . . 0.000000 ?
    C11 N1 C1 C6 . . . . 180.000000 ?
    C6 C1 C2 C3 . . . . 0.000000 ?
    N1 C1 C2 C3 . . . . 180.000000 ?
    C1 C2 C3 C4 . . . . 0.000000 ?
    C2 C3 C4 C5 . . . . 0.000000 ?
    C3 C4 C5 C6 . . . . 0.000000 ?
    C4 C5 C6 C1 . . . . 0.000000 ?
    C4 C5 C6 C7 . . . . 180.000000 ?
    C2 C1 C6 C5 . . . . 0.000000 ?
    N1 C1 C6 C5 . . . . 180.000000 ?
    C2 C1 C6 C7 . . . . 180.000000 ?
    N1 C1 C6 C7 . . . . 0.000000 ?
    C5 C6 C7 C10 . . . . 180.000000 ?
    C1 C6 C7 C10 . . . . 0.000000 ?
    C5 C6 C7 C8 . . . 6 61.57(8) ?
    C1 C6 C7 C8 . . . 6 -118.43(8) ?
    C5 C6 C7 C8 . . . . -61.58(8) ?
    C1 C6 C7 C8 . . . . 118.42(8) ?
    C1 N1 C10 C12 . . . . 180.000000 ?
    C11 N1 C10 C12 . . . . 0.000000 ?
    C1 N1 C10 C7 . . . . 0.000000 ?
    C11 N1 C10 C7 . . . . 180.000000 ?
    C6 C7 C10 N1 . . . . 0.000000 ?
    C8 C7 C10 N1 6 . . . 118.30(8) ?
    C8 C7 C10 N1 . . . . -118.30(8) ?
    C6 C7 C10 C12 . . . . 180.000000 ?
    C8 C7 C10 C12 6 . . . -61.70(8) ?
    C8 C7 C10 C12 . . . . 61.70(8) ?
    N3 N2 C12 C10 . . . . 180.000000 ?
    N1 C10 C12 N2 . . . . 180.000000 ?
    C7 C10 C12 N2 . . . . 0.000000 ?
    N2 N3 C13 C14 . . . . 180.0 ?
    N2 N3 C13 C18 . . . . 0.000000 ?
    N3 C13 C14 C15 . . . . 180.0 ?
    C18 C13 C14 C15 . . . . 0.000000 ?
    C13 C14 C15 C16 . . . . 0.0 ?
    C14 C15 C16 C17 . . . . 0.000000 ?
    C14 C15 C16 C19 . . . . 180.0 ?
    C15 C16 C17 C18 . . . . 0.000000 ?
    C19 C16 C17 C18 . . . . 180.000000 ?
    C16 C17 C18 C13 . . . . 0.000000 ?
    C14 C13 C18 C17 . . . . 0.000000 ?
    N3 C13 C18 C17 . . . . 180.000000 ?
    C15 C16 C19 O1 . . . . 180.0 ?
    C17 C16 C19 O1 . . . . 0.000000 ?
    C15 C16 C19 C20 . . . . 0.000000 ?
    C17 C16 C19 C20 . . . . 180.0 ?
loop_
    _geom_hbond_atom_site_label_D
    _geom_hbond_atom_site_label_H
    _geom_hbond_atom_site_label_A
    _geom_hbond_site_symmetry_A
    _geom_hbond_distance_DH
    _geom_hbond_distance_HA
    _geom_hbond_distance_DA
    _geom_hbond_angle_DHA
    _geom_hbond_publ_flag
    C2 H2 O1 1_455 0.95 2.57 3.5227(19) 179 yes
    C14 H14 N3 2_655 0.95 2.55 3.4985(19) 175 yes
    C11 H11A Cg3 5_455 0.981(15) 2.665(14) 3.5230(4) 145.8(11) yes
_shelx_hkl_checksum     97346
_shelx_hkl_file
;
   0   0  -1 81.5125 20.2636   1
   0   0   1 9.40938 8.31978  20
   0   0  -2 156142. 1048.79   1
   0   0   2 160178. 801.693  20
   0   0   3 185752. 1067.55  20
   0   0  -3 177104. 1416.11   1
   0   0  -4 44924.9 397.902   5
   0   0  -4 43375.3 922.789   4
   0   0  -4 43440.8 842.420   1
   0   0  -5 57221.0 526.751   5
   0   0   5 55974.7 765.414  20
   0   0  -5 56519.8 1107.90   1
   0   0  -6 14083.1 609.258   1
   0   0  -6 14847.8 700.276   4
   0   0   6 13900.9 411.454  20
   0   0   7 212086. 1686.85  20
   0   0  -7 216213. 2939.87   4
   0   0  -7 211656. 2595.47   1
   0   0  -8 24585.7 1072.70   4
   0   0  -8 24947.1 988.426   3
   0   0  -9 5184.48 539.004   4
   0   0  -9 4737.14 454.822   1
   0   0  -9 5034.47 467.329   3
   0   0 -10 29615.0 1348.13   4
   0   0 -10 26747.0 1124.99   3
   0   0 -11 272.756 143.566   3
   0   0  11 155.720 98.9243   2
   0   0 -11 332.701 176.575   4
   0   0  12 8534.13 608.897   2
   0   0 -12 8391.65 375.064  10
   0   0 -13 153.597 71.9285  10
   0   0 -14 60075.6 1151.63  10
   0   0 -14 62051.3 1141.23  19
   0   0 -15 27633.2 803.952  10
   0   0 -15 28122.9 780.475  19
   0   0 -16 3115.95 257.496  19
   0   0 -16 3084.36 274.212  10
   0   0 -17 8381.07 414.660  10
   0   0 -17 7727.47 369.586  19
   0   0 -18 3345.95 211.837  19
   0   0 -18 3813.64 251.240  10
   0   0 -19-30.4210 33.5553  19
   0   0 -19 18.7615 36.1477  10
   0  -2  -1 52456.0 893.031   1
   0   2   1 50759.1 1142.96  21
   0  -2   1 49194.9 1130.36  22
   0  -2   1 50298.4 528.087   1
   0   2  -1 49536.8 1090.85  21
   0   2  -1 50006.2 470.546   5
   0   2   1 52012.6 1166.82  20
   0  -2  -1 52044.5 1086.99  22
   0   2   2 99051.7 1656.41  20
   0   2  -2 99314.1 1518.85  21
   0   2   2 98622.4 1606.13  21
   0  -2   2 101970. 1700.76  22
   0  -2  -2 97002.8 1476.93  22
   0   2  -2 99520.6 689.535   5
   0  -2  -2 99608.4 1439.73   1
   0   2  -3 311139. 1305.27   5
   0   2   3 313012. 2885.18  21
   0  -2  -3 321539. 2882.08   1
   0   2   3 311832. 3067.53  20
   0   2  -3 302186. 2596.29  21
   0  -2  -3 309325. 2632.71  22
   0   2   4 12235.2 616.305  20
   0  -2  -4 12494.2 637.713   1
   0   2   4 12150.7 566.539  21
   0   2  -4 11101.5 663.558   3
   0   2  -4 12225.0 495.910  21
   0   2  -4 12282.3 281.474   5
   0  -2  -4 13237.6 551.659  22
   0  -2  -5 2538.19 322.009   1
   0   2   5 2453.64 263.983  21
   0  -2  -5 2303.95 240.690  22
   0   2  -5 2374.99 337.501   3
   0  -2  -5 2537.13 132.162   6
   0  -2   5 2300.40 111.025   2
   0   2  -5 2588.77 143.805   5
   0   2  -5 2355.96 209.382  21
   0   2   5 2741.81 309.449  20
   0   2   6 1800.64 252.414  20
   0  -2  -6 1715.27 200.684   4
   0   2  -6 1968.51 167.294  21
   0  -2  -6 1757.36 295.807   1
   0   2  -6 2108.83 346.142   3
   0   2  -6 2073.85 142.845   5
   0  -2  -6 1986.18 224.545  22
   0   2   6 2109.94 232.552  21
   0  -2  -6 2175.59 125.939   6
   0  -2  -7 59368.6 1235.28  22
   0   2   7 60415.3 1431.22  20
   0   2  -7 59518.6 1858.67   3
   0   2   7 62051.3 1186.02  21
   0  -2  -7 59937.7 651.726   6
   0  -2  -7 60447.3 1770.20   1
   0   2  -7 60021.0 793.712   5
   0  -2  -7 61365.4 1223.63   4
   0  -2  -8-120.252 111.207   1
   0   2   8 170.786 86.0271  20
   0  -2  -8 76.9640 73.9322   4
   0   2  -8 57.3765 55.5731   5
   0   2  -8 75.3732 104.692   3
   0  -2  -8 110.817 71.8633  22
   0  -2  -8 2.57849 29.0543   6
   0   2  -9 114.596 68.7492   5
   0   2  -9 317.308 180.916   3
   0  -2  -9 157.457 123.581   1
   0  -2 -10 5167.16 607.274   1
   0   2 -10 5988.06 314.969   5
   0   2 -10 4688.80 593.911   3
   0  -2 -11 7487.43 350.512   7
   0  -2 -11 6780.05 297.952  17
   0   2 -11 7190.58 323.625   9
   0   2 -11 7314.52 349.062  10
   0   2 -11 7137.89 334.702  14
   0   2 -12-7.20363 72.4712  14
   0   2 -12-12.0761 85.0728   9
   0  -2 -12 4.49607 38.1611  10
   0  -2 -12 143.854 107.147   7
   0   2 -12 121.953 77.4554  10
   0   2 -13 372.649 112.553  14
   0   2 -13 484.764 117.336   9
   0  -2 -13 273.036 65.8179  10
   0  -2 -13 492.451 118.874  13
   0   2 -13 537.112 119.432  10
   0  -2 -14 36571.4 724.274  10
   0   2  14 36193.9 815.826  26
   0  -2 -14 34086.6 860.777  13
   0   2 -14 36530.3 891.898  14
   0   2 -14 35662.6 923.844  10
   0  -2 -15 51700.7 865.962  10
   0  -2  15 52414.8 820.280  23
   0   2 -15 53224.1 1129.29  10
   0  -2 -15 51797.0 1012.96  13
   0   2  15 52004.1 957.140  26
   0  -2 -16 87.1498 53.7073  13
   0  -2 -16-17.7777 45.0377  10
   0   2 -16 44.0149 74.1863  10
   0   2  16 79.0013 51.6490  26
   0  -2 -16 137.498 101.584  19
   0  -2 -17 3532.63 266.674  19
   0   2 -17 3907.45 276.378  10
   0   2  17 3604.26 202.226  26
   0  -2 -17 3592.82 194.746  13
   0   2 -18 844.828 117.819  10
   0  -2 -18 984.891 126.069  19
   0  -2 -19 2189.31 140.946  19
   0   2 -19 2278.00 142.420  10
   0  -4   0 963569. 7456.68  22
   0   4   0 959442. 3422.75   5
   0  -4  -1 2126.14 355.644  22
   0   4  -1 2035.24 377.833  21
   0  -4  -1 2589.43 199.311   6
   0  -4   1 2114.76 372.918  22
   0   4  -1 2144.17 168.334   5
   0  -4   1 2234.64 170.536   6
   0   4   1 2092.18 178.740   5
   0   4   1 2387.27 400.241  21
   0   4  -2 39397.3 684.787   5
   0  -4   2 37155.9 1534.12  22
   0   4  -2 38770.2 1499.14  21
   0   4   2 37475.8 704.433   5
   0   4   2 35325.1 1487.72  21
   0  -4  -2 38444.9 746.554   6
   0  -4   2 37814.9 631.222   6
   0  -4  -2 37108.3 1412.07  22
   0  -4  -2 36470.8 984.461   1
   0  -4   3 74438.6 828.240   6
   0  -4  -3 69709.1 1884.92  22
   0  -4   3 76199.2 2241.32  22
   0   4   3 72386.2 2112.28  21
   0  -4  -3 75685.3 1608.50   1
   0   4  -3 73588.3 2032.00  21
   0  -4  -3 72766.9 1055.52   6
   0   4  -3 72531.5 951.460   5
   0  -4   4 169.074 139.949  22
   0   4   4 1108.01 260.999  21
   0  -4  -4-287.812 130.284   1
   0  -4   4 41.3162 32.5224   6
   0   4  -4 176.058 114.742  21
   0   4  -4 50.3499 51.0801   5
   0  -4  -4 61.4061 61.1688   6
   0  -4  -4 1004.15 218.005  22
   0  -4  -5 3413.05 244.003   6
   0  -4  -5 2848.76 374.127   1
   0  -4   5 3229.82 478.252  22
   0   4   5 2915.98 421.512  21
   0   4  -5 3034.38 374.667  21
   0   4  -5 3248.94 217.369   5
   0  -4  -5 2954.94 367.647  22
   0   4  -6 1424.39 152.526   5
   0  -4  -6 1455.85 250.291  22
   0  -4  -6 1526.74 290.648   1
   0  -4   6 1260.94 327.905  22
   0  -4  -6 1683.41 171.847   6
   0   4   6 1097.28 261.482  21
   0  -4  -7 37674.6 1502.94   1
   0   4   7 36517.6 1339.81  21
   0  -4  -7 38410.3 805.174   6
   0  -4   7 38876.8 1676.25  22
   0   4   7 38276.5 807.106  26
   0   4  -7 39227.4 790.262   5
   0  -4   8 887.297 278.206  22
   0   4  -8 872.855 119.751   9
   0   4  -8 1097.08 144.877   5
   0  -4  -8 1000.70 129.470   8
   0  -4  -8 908.545 116.813   7
   0   4   8 856.450 143.947  26
   0   4  -8 1207.97 146.621  14
   0   4   8 1050.27 119.692  27
   0  -4  -8 1103.09 137.911   6
   0  -4  -9 207.097 77.8184   7
   0   4  -9 270.464 88.3212  14
   0   4  -9 120.031 72.3071   9
   0   4   9 51.2691 73.8120  26
   0  -4   9 83.8194 119.927  22
   0   4   9 33.4422 46.8225  27
   0  -4  -9 48.3326 59.7713   8
   0   4  -9 190.609 74.4786   5
   0  -4  -9 133.769 61.1604   6
   0  -4  -9 108.339 55.9009  13
   0   4 -10 4746.58 292.289   9
   0   4 -10 4260.57 287.813  14
   0  -4 -10 4749.62 251.417   6
   0  -4 -10 4377.85 298.375   7
   0   4  10 4849.09 248.878  27
   0   4 -10 4931.03 302.738   5
   0  -4 -10 5022.54 351.240  13
   0  -4 -10 4487.43 250.119   8
   0   4  10 4718.91 331.087  26
   0   4 -11 1593.12 177.895   5
   0  -4 -11 1306.17 196.901  13
   0   4 -11 1559.84 190.860  14
   0   4 -11 1601.40 187.613   9
   0   4  11 1465.33 204.304  26
   0  -4 -12 189.567 88.5618  13
   0   4 -12 171.776 87.3543  14
   0   4 -12 326.713 103.610   9
   0   4  12 217.138 98.6533  26
   0   4 -13 139.448 84.2486  14
   0   4  13 200.692 99.1940  26
   0  -4 -13 263.291 101.046  13
   0   4 -13 311.308 109.735   9
   0   4 -14 24823.3 658.534   9
   0   4  14 25503.4 732.071  26
   0  -4 -14 27299.6 810.661  13
   0   4 -14 26222.1 593.145  10
   0   4 -14 26895.2 724.102  14
   0  -4 -15 28010.0 748.451  13
   0   4  15 29458.3 699.947  26
   0   4 -15 28609.7 551.065  10
   0  -4 -16 67.8466 60.4653  19
   0  -4 -16 89.9811 52.1272  13
   0   4  16 184.587 64.8537  26
   0  -4 -17 2955.64 161.707  13
   0   4  17 2830.67 128.064  26
   0  -4 -17 2746.01 156.439  19
   0   6   0 360910. 2580.16  26
   0  -6   0 360167. 2512.21   8
   0  -6   0 355855. 2443.71   6
   0   6   0 356688. 2814.08  27
   0   6   1 263.021 111.961  27
   0   6   1 7.32785 84.6805   5
   0  -6  -1 332.713 94.1749   6
   0   6  -1 333.735 112.241  26
   0   6  -1 208.510 86.2016  27
   0  -6   1 368.918 96.8831   6
   0   6  -1 243.574 102.946   5
   0  -6  -1 400.029 125.517   8
   0  -6   1 347.809 98.7918   8
   0   6   1 264.369 113.774  26
   0  -6   2 12189.3 393.152   6
   0   6   2 12540.4 557.237  27
   0   6   2 11745.3 504.185  26
   0  -6  -2 11779.7 480.260   6
   0  -6   2 11925.3 383.014   8
   0   6  -2 11865.6 424.364   5
   0   6  -2 12546.1 442.264  26
   0  -6  -2 12358.6 507.445   8
   0   6   3 14676.4 576.001  26
   0   6  -3 15770.0 463.112  14
   0   6  -3 14560.3 461.356   5
   0  -6  -3 15219.7 583.971   8
   0   6  -3 15233.5 555.614   9
   0   6   3 13744.5 462.363   5
   0  -6  -3 15007.4 555.657   6
   0   6   3 15759.7 641.349  27
   0   6  -4 2427.15 197.896  14
   0   6  -4 2435.23 190.009   5
   0   6   4 2249.26 238.120  26
   0  -6  -4 2166.26 219.010   6
   0   6  -4 2272.98 225.528   9
   0   6   4 2549.53 264.169  27
   0  -6  -4 2410.30 249.476   8
   0   6   5 3941.10 320.391  26
   0   6   5 3755.21 319.752  27
   0   6  -5 3827.36 274.445   9
   0   6  -5 4446.35 280.952  14
   0   6  -5 3684.09 225.771   5
   0  -6  -5 3952.35 288.692   6
   0  -6  -5 3767.71 311.057   8
   0   6  -6 1337.43 137.263   5
   0   6  -6 1583.79 178.187  14
   0   6   6 1410.57 199.242  27
   0  -6  -6 1558.42 180.643   6
   0   6  -6 1837.94 198.023   9
   0   6   6 1642.02 215.813  26
   0  -6  -6 1633.61 214.509   8
   0  -6  -7 22458.1 643.074   6
   0   6   7 21140.7 720.134  27
   0   6  -7 23505.7 642.614   9
   0   6   7 23808.7 777.689  26
   0  -6  -7 22907.7 733.384   8
   0   6  -7 21811.6 612.425  14
   0   6   8 3973.95 327.110  26
   0  -6  -8 3748.66 291.328   8
   0   6  -8 3464.58 250.216   9
   0   6  -8 3342.94 248.336  14
   0   6   8 3720.57 290.014  27
   0  -6  -8 3538.41 241.454  13
   0  -6  -8 3517.43 252.747  18
   0  -6  -9 1104.03 140.175  13
   0  -6  -9 1054.63 156.476   8
   0  -6  -9 876.819 126.968  18
   0   6   9 1291.38 190.061  26
   0   6  -9 873.973 132.877  14
   0   6   9 900.390 136.243  27
   0   6  -9 1095.64 146.588   9
   0  -6 -10 3516.44 200.686  18
   0   6 -10 4065.48 258.196  14
   0   6  10 4449.02 265.705  27
   0  -6 -10 4323.44 268.779  13
   0   6  10 4001.09 305.947  26
   0   6 -10 4139.90 244.946   9
   0  -6 -10 3873.99 250.545   8
   0   6 -11-26.5100 72.2943  14
   0   6  11 30.6609 68.2029  26
   0   6 -11 15.6723 60.2947   9
   0   6  11 115.224 51.2044  27
   0  -6 -11 50.8378 48.8594   8
   0  -6 -11 15.6732 39.3821  13
   0   6 -12 1331.70 117.196   9
   0   6 -12 1524.71 137.425  14
   0  -6 -12 1473.85 142.099  13
   0   6  12 1478.70 109.287  16
   0   6  12 1734.52 173.040  26
   0   6  13 121.040 35.9031  16
   0   6 -13 55.5661 48.3006  14
   0  -6 -13 29.1545 35.6420  13
   0   6  13-15.7433 56.5821  26
   0  -6 -14 14624.0 307.250  13
   0   6  14 14749.0 329.278  26
   0  -8   0 97778.5 1002.54  18
   0   8   0 98451.7 906.711   9
   0  -8   1 819.405 99.5289  18
   0   8   1 672.873 97.4215   9
   0   8  -1 511.101 87.6661   9
   0  -8  -1 792.392 113.449  18
   0  -8  -1 645.628 84.9685   8
   0   8  -2 4243.25 181.302   9
   0   8   2 3953.44 191.977   9
   0  -8   2 4449.49 179.191  18
   0   8   2 4248.62 172.602  26
   0  -8  -2 4787.50 241.993  18
   0  -8  -2 4423.22 206.167   8
   0   8   3 12919.6 327.416   9
   0   8  -3 12497.1 277.725   9
   0   8   3 12775.1 306.619  26
   0  -8  -3 13677.9 366.305   8
   0   8   4 274.768 66.8160   9
   0  -8  -4 258.957 64.3108  18
   0   8   4 282.781 58.8679  26
   0  -8  -4 236.485 61.8884   8
   0   8  -4 224.513 53.1873   9
   0   8   5 48.9618 45.3056   9
   0  -8  -5 66.3940 40.4209   8
   0   8   5 115.047 41.4475  26
   0  -8  -5 80.4625 47.1863  18
   0  -8  -6 654.464 74.8325  18
   0  -8  -6 581.344 74.7999   8
   0   8   6 600.992 63.5603   9
   0   8   6 546.943 62.9385  26
   0  -8  -7 2578.25 128.120   8
   1   1 -20 1754.34 106.766  10
   1  -1 -19 3929.69 196.686  19
   1   1 -19 4634.64 237.761  10
   1  -1 -18 8201.28 313.321  10
   1   1 -18 8868.21 396.711  10
   1  -1 -18 7965.47 349.321  19
   1  -1 -17 201.126 87.0117  19
   1   1 -17 432.524 120.824  10
  -1   1  17 406.917 90.4796  26
   1  -1 -17 375.258 92.7622  10
   1  -1 -16 9648.68 471.104  19
  -1  -1  16 8735.36 384.109  23
   1   1 -16 9161.67 373.963  19
   1  -1 -16 8955.72 410.345  10
   1   1 -16 9013.38 469.275  10
   1  -1 -15 63893.9 1099.89  10
   1   1 -15 64277.3 1024.45  19
   1   1 -15 64894.1 1269.04  10
   1   1 -14 14658.6 481.819  19
   1   1 -14 14149.2 590.397  10
   1  -1 -14 14839.3 517.353  10
   1  -1 -13 70646.8 1069.96  10
  -1   1  13 71788.4 1983.81   2
   1   1 -13 72624.3 1242.14  10
   1  -1 -13 70847.9 1071.93   7
   1   1 -13 70397.6 957.790  19
   1  -1 -13 67858.9 1849.95   4
   1   1 -12 113290. 1378.73   9
  -1   1  12 116608. 2664.16   2
   1   1 -12 118067. 1465.75  10
   1  -1 -12 107713. 1200.11   7
   1  -1 -12 119653. 2608.23   4
   1   1 -12 127644. 3151.16   4
   1   1 -12 115732. 1354.58  14
   1  -1 -12 114270. 1205.79  10
   1   1 -11 501.065 260.094   4
   1   1 -11 494.786 218.855   3
   1  -1 -11 228.627 158.784   4
   1  -1 -10 37124.0 1394.36   4
   1   1 -10 37615.8 1461.11   3
   1   1 -10 40392.0 1662.46   4
  -1  -1  10 38407.5 1133.11   2
   1   1  -9 13835.8 862.904   3
  -1  -1   9 14309.9 664.845   2
   1  -1  -9 14581.9 825.070   4
   1   1  -9 16672.7 1017.54   4
   1   1  -8 12837.2 785.910   3
   1   1  -8 12413.7 357.562   5
   1  -1  -8 12540.0 717.993   4
   1  -1  -8 12425.0 550.514   3
  -1  -1   8 12377.7 586.130   2
   1  -1  -8 13004.1 791.630   1
   1   1  -8 13825.8 863.694   4
   1  -1  -7 159.211 30.3610   6
   1  -1  -7 177.293 129.612   1
  -1   1   7 139.639 58.7458  20
   1   1  -7 161.321 53.0048   5
   1   1  -7 193.632 119.735   4
  -1  -1   7 198.383 93.5468   2
   1   1  -7 230.361 140.451   3
   1  -1  -7 200.848 86.7487  22
   1   1  -6 2902.02 140.583   5
   1   1  -6 3213.99 356.889   4
  -1   1   6 2976.38 226.209  20
  -1  -1   6 2685.29 140.568  20
   1  -1  -6 2957.83 337.809   1
   1  -1  -6 2898.32 102.806   6
  -1  -1   6 2734.60 238.393   2
  -1   1   6 3000.18 172.336  21
   1   1  -6 2824.27 333.817   3
   1  -1  -6 2903.93 266.139  22
  -1   1   5 30028.6 574.423  21
   1  -1  -5 28689.8 313.017   6
   1  -1  -5 28536.5 791.403  22
   1   1  -5 29937.8 972.540   3
  -1  -1   5 29445.0 691.286   2
  -1   1   5 29582.2 676.396  20
   1  -1  -5 28508.8 920.362   1
   1   1  -5 29339.7 365.030  21
   1   1  -5 29403.0 385.197   5
   1   1  -5 30412.4 983.068   4
  -1  -1   4 1814.18 159.653   2
  -1   1   4 1666.71 144.548  21
   1  -1  -4 1707.55 75.1628   6
   1  -1  -4 1592.01 177.351  22
   1   1  -4 1721.79 215.639   4
   1  -1  -4 1493.96 198.291   1
   1   1  -4 1559.22 213.080   3
   1   1  -4 1668.67 114.937  21
   1   1  -4 1575.92 81.8928   5
  -1   1   4 1697.49 164.762  20
   1   1  -3 4339.05 198.951  21
  -1  -1   3 4160.53 207.734   2
  -1   1   3 4276.89 243.684  20
   1  -1  -3 3985.06 279.307   1
   1   1  -3 3769.66 267.903   4
  -1   1   3 4235.30 228.965  21
   1  -1  -3 3722.06 250.070  22
   1  -1  -2 293844. 2024.73  22
   1   1  -2 288706. 1698.16  21
   1  -1  -2 294737. 2007.40   1
   1   1  -2 293280. 1884.06   4
  -1  -1   2 295251. 1550.47   2
  -1   1   2 295059. 1885.21  21
   1   1  -1 15107.5 331.507   4
   1  -1  -1 15017.9 437.581  22
  -1   1   1 15060.1 425.230  21
   1  -1  -1 15289.9 376.396   1
   1   1  -1 14729.0 402.175  21
   1   1  -1 15137.5 387.487  20
  -1  -1   1 14583.0 347.906   2
  -1  -1   0 55363.1 718.978   2
   1   1   0 54877.5 791.690  20
  -1   1   0 53136.4 797.273  21
  -1   1   0 54342.3 642.348   3
   1  -1   0 54302.0 815.597  22
  -1  -1   0 57772.8 692.137   1
   1   1   0 50917.4 379.786   4
   1  -1   1 46898.3 778.640  22
  -1  -1  -1 48728.3 745.301   1
  -1   1  -1 45703.8 728.544  21
   1   1   1 43260.3 750.508  20
  -1  -1  -1 43894.3 589.067  22
  -1   1  -1 44417.1 713.751   3
  -1  -1  -2 603514. 2135.58  22
  -1   1  -2 584163. 2509.41  21
  -1  -1  -2 605224. 1670.57   4
  -1  -1  -2 614808. 3129.05   1
  -1   1  -3 14695.0 288.390   1
  -1  -1  -3 14112.4 345.533  22
  -1  -1  -3 15545.6 371.230   4
  -1   1  -3 14613.9 381.544  21
  -1   1  -3 14461.4 231.922   5
  -1  -1  -3 14986.5 560.026   1
   1   1   3 14184.4 447.082  21
   1   1   3 13440.9 487.010  20
  -1   1  -4 45700.9 467.877   5
   1   1   4 46266.1 825.414  21
  -1  -1  -4 43388.3 661.400  22
   1   1   4 45933.6 942.943  20
  -1  -1  -4 46535.4 807.258   4
  -1   1  -4 47119.5 652.033   1
  -1  -1  -4 44292.4 1068.28   1
   1  -1   5 11103.0 453.578  20
  -1  -1  -5 12214.5 477.953   4
  -1   1  -5 11030.8 261.977   5
  -1  -1  -5 11222.3 364.815  22
   1   1   5 10881.8 491.017  20
  -1   1  -5 11285.4 381.010   1
   1   1   5 11480.4 404.657  21
  -1  -1  -5 10620.5 580.576   1
  -1  -1  -6 657.223 131.913   4
  -1  -1  -6 908.081 200.019   1
   1   1   6 706.092 135.452  20
   1   1   6 592.087 95.1526  21
   1  -1   6 605.555 122.363  20
  -1   1  -6 585.797 107.985   1
  -1  -1  -6 580.645 44.7547   6
  -1   1  -6 684.381 183.965   3
  -1   1  -6 606.631 76.7566   5
  -1  -1  -7 274.789 105.221   4
  -1  -1  -7 307.086 141.075   1
  -1   1  -7 285.483 97.5008   1
  -1   1  -7 189.334 62.3473   5
  -1   1  -7 102.219 129.404   3
   1   1   7 34.9894 60.1224  20
   1  -1   7 122.641 57.8600  20
  -1   1  -8 10751.7 759.179   3
  -1  -1  -8 12116.3 674.491   4
  -1   1  -8 11157.2 353.438   5
   1   1   8 10643.1 539.331  20
   1  -1   8 11132.7 503.036   2
  -1  -1  -8 11160.3 742.194   1
   1  -1   8 9803.51 443.968  20
  -1   1  -9 6349.18 619.328   3
  -1   1  -9 5369.02 275.042   5
  -1  -1  -9 5257.47 543.790   1
  -1  -1  -9 5795.69 497.973   4
  -1   1 -10 13345.3 927.501   3
  -1  -1 -10 14914.4 935.375   1
  -1   1 -11 280.019 194.777   3
  -1  -1 -11 384.082 123.204   1
  -1  -1 -12 39403.1 694.133  13
  -1   1 -12 41707.4 772.451  19
  -1   1 -12 39552.0 788.983  14
  -1  -1 -12 40803.3 799.267  10
  -1   1 -12 41822.4 895.510  10
  -1   1 -12 42004.7 1679.10   3
  -1   1 -13 6315.73 616.384   3
  -1  -1 -13 5747.52 326.326  10
  -1   1 -13 5947.20 325.969  19
  -1   1 -13 5499.67 322.884  14
  -1   1 -13 5431.26 351.850  10
  -1   1 -14 10310.6 447.349  19
  -1   1 -14 9832.92 496.748  10
  -1  -1 -14 11122.9 518.100  19
  -1  -1 -14 10454.1 457.857  10
  -1   1 -15 3873.23 273.133  19
  -1  -1 -15 3701.06 307.192  19
  -1  -1 -15 3467.84 271.735  10
  -1   1 -15 3535.43 305.317  10
  -1  -1 -16 1779.12 211.554  19
  -1   1 -16 1681.56 220.142  10
  -1  -1 -16 1567.30 180.546  10
  -1   1 -16 1919.58 186.861  19
  -1   1 -17 620.909 132.187  10
  -1   1 -17 745.252 109.494  19
  -1  -1 -17 698.103 117.453  10
  -1  -1 -17 819.806 135.329  19
  -1   1 -18 2295.79 141.608  19
  -1   1 -18 2557.61 204.710  10
  -1  -1 -18 2263.88 186.240  19
  -1   1 -19 9675.01 311.955  10
  -1  -1 -19 9020.96 281.158  19
   1  -3 -18 6248.49 269.752  19
   1  -3 -18 6049.11 196.840  13
   1   3 -18 6783.38 250.539  10
  -1   3  18 6521.18 201.728  26
   1  -3 -17 220.461 82.2023  19
   1  -3 -17 282.563 73.4167  13
  -1   3  17 257.269 71.1111  26
   1   3 -17 154.394 61.9053  10
   1   3 -16 863.931 133.555  10
  -1   3  16 778.844 134.149  26
   1  -3 -16 853.934 136.143  13
  -1   3  15 67873.0 1190.42  26
   1   3 -15 71486.6 1209.86  10
   1  -3 -15 69063.9 1268.75  13
  -1   3  14 11646.8 522.568  26
   1   3 -14 11929.9 514.275  14
   1   3 -14 11846.3 515.362  10
   1  -3 -14 11946.9 560.193  13
   1   3 -14 12247.5 527.990   9
  -1   3  13 72645.1 1285.12  26
   1  -3 -13 76476.2 1356.11   7
   1  -3 -13 72966.0 1383.19  13
   1   3 -13 72286.7 1250.24  10
   1   3 -13 73355.1 1249.62   9
   1   3 -13 71939.3 1241.74  14
   1   3 -12 52550.6 1007.32  14
  -1   3  12 52159.6 1058.99  26
   1  -3 -12 52908.2 1092.79   7
   1   3 -12 53420.6 1034.60  10
   1   3 -12 51886.7 1001.59   9
   1   3 -11 5432.52 307.041  10
   1   3 -11 5444.19 314.167   9
   1  -3 -11 5322.05 329.799   7
   1   3 -11 5612.23 311.689  14
  -1   3  11 5988.65 344.960  26
   1  -3 -11 5009.73 320.274  17
   1   3 -11 5505.67 319.200   5
   1   3 -10 21039.0 524.544  10
   1   3 -10 21205.8 600.005   5
   1   3 -10 20211.0 552.259  14
  -1   3  10 19631.0 588.659  26
   1   3 -10 19801.7 549.462   9
   1  -3 -10 20088.6 596.224  17
   1  -3 -10 19993.3 584.509   7
   1  -3  -9 1649.09 142.970   6
   1   3  -9 1782.31 167.831   5
   1   3  -8 5.69971 47.7348   5
   1  -3  -8-50.6689 48.1022  22
   1  -3  -8-13.3787 34.5161   6
   1   3  -7 2347.80 169.480   5
  -1   3   7 2154.31 290.252  21
   1  -3  -7 2409.81 313.547  22
   1  -3  -7 2430.28 391.993   1
   1  -3  -7 2382.96 173.556   6
  -1   3   6 1677.84 270.763  21
   1  -3  -6 2063.17 289.584  22
   1  -3  -6 2031.25 157.683   6
   1   3  -6 1567.62 219.626  21
   1   3  -6 2072.58 149.457   5
   1  -3  -6 2177.88 337.015   1
  -1   3   5 244.811 113.091  21
   1  -3  -5 375.959 143.788   1
   1  -3  -5 371.490 76.9495   6
   1  -3  -5 374.944 140.014  22
   1   3  -5 355.092 68.6965   5
   1   3  -5 354.260 111.975  21
  -1  -3   4 4381.62 489.757  22
  -1   3   4 3862.82 412.773  21
   1   3  -4 4268.82 400.808  21
   1  -3  -4 4555.22 432.210  22
   1  -3  -4 4362.94 218.729   6
   1   3  -4 4738.66 195.827   5
   1  -3  -4 4196.68 398.998   1
  -1  -3   3 725.028 214.213  22
   1  -3  -3 1008.89 109.551   6
   1   3  -3 1020.96 95.2915   5
   1  -3  -3 856.249 169.739   1
   1   3  -3 1027.80 211.396  21
   1  -3  -3 707.327 185.038  22
  -1   3   3 991.690 214.468  21
   1  -3  -2 100311. 2015.77  22
  -1  -3   2 100063. 2130.49  22
   1   3  -2 97796.6 2010.80  21
   1  -3  -2 101107. 980.123   6
  -1   3   2 98167.8 2073.11  21
   1   3  -2 100309. 833.280   5
   1  -3  -2 101754. 1560.99   1
  -1  -3   1 13084.4 385.567   1
   1  -3  -1 12666.7 720.461  22
  -1   3   1 13420.6 351.292   5
  -1   3   1 12022.7 730.682  21
  -1  -3   1 12860.9 731.842  22
   1   3  -1 12512.5 738.929  21
   1  -3  -1 13486.6 346.568   6
   1   3  -1 13167.1 298.425   5
  -1  -3   0 3.21419 78.4123  22
   1  -3   0 90.1390 109.719  22
  -1   3   0 25.9544 56.5149   5
  -1  -3   0 92.9931 58.1791   1
   1   3   0-89.3847 97.2155  21
   1   3   0 18.2968 40.4962   5
  -1   3   0 97.7928 95.8430  21
   1  -3   0 29.4315 34.9806   6
   1   3   1 54109.2 1544.87  21
   1  -3   1 58465.9 1602.27  22
   1  -3   1 54758.4 635.710   6
  -1   3  -1 55940.1 1528.51  21
  -1   3  -1 56856.5 710.518   5
   1   3   1 55279.3 632.175   5
  -1  -3  -1 54431.3 1104.28   1
  -1  -3  -1 54054.6 1386.41  22
  -1  -3  -2 190092. 2322.38   1
  -1  -3  -2 180019. 2484.16  22
   1  -3   2 185900. 2926.84  22
  -1   3  -2 179008. 2701.97  21
   1   3   2 187247. 2895.05  21
   1  -3   2 182326. 1104.16   6
  -1   3  -2 189021. 1319.47   5
   1   3   2 187167. 2978.11  20
   1  -3   3 39603.5 1387.99  22
  -1   3  -3 40213.0 627.001   5
  -1   3  -3 39564.1 1246.33  21
   1   3   3 39297.4 1385.65  20
   1   3   3 40396.5 1356.77  21
  -1  -3  -3 39000.5 1113.23  22
  -1  -3  -3 40458.8 1180.85   1
   1  -3   3 39059.2 460.931   6
  -1  -3  -4 347.653 116.062  22
  -1   3  -4 91.5232 80.1987  21
   1   3   4 235.411 132.406  20
   1   3   4 399.757 160.294  21
  -1  -3  -4 130.260 99.1922   1
  -1   3  -4 373.943 77.6318   5
   1  -3   4 213.908 125.003  22
   1  -3   4 353.616 43.3151   6
   1  -3   5 7055.35 621.384  22
  -1  -3  -5 7158.11 470.080  22
   1   3   5 7271.49 630.788  20
  -1  -3  -5 6997.94 584.768   1
  -1   3  -5 7176.50 291.798   5
  -1   3  -5 6883.36 479.511  21
   1   3   5 7023.85 568.128  21
  -1  -3  -6 26.4818 42.0438   6
  -1   3  -6 22.7888 50.7950   5
  -1  -3  -6 69.7456 51.4440  22
  -1   3  -6-37.8254 50.2540  21
   1   3   6 74.0304 91.5126  20
   1  -3   6-94.7070 118.226  22
   1   3   6 132.774 95.0127  21
  -1  -3  -6 50.3696 104.891   1
   1   3   7 8569.17 670.474  20
   1  -3   7 8590.03 702.209  22
   1   3   7 7735.30 552.040  21
  -1   3  -7 9120.49 362.301   5
  -1  -3  -7 8051.18 704.639   1
  -1  -3  -7 8441.89 314.144   6
  -1  -3  -8 143.240 53.3710   6
  -1   3  -8 39.4771 56.5755   5
   1   3   8 233.286 125.575  20
   1  -3   8 24.5130 79.0342  22
  -1   3  -9 3085.69 218.303  14
  -1  -3  -9 2924.17 472.172   1
  -1  -3  -9 2658.18 169.294   6
   1   3   9 3231.19 387.756  20
  -1  -3  -9 3385.67 245.559  13
  -1   3  -9 3157.35 238.106   5
   1  -3   9 3585.39 454.789  22
  -1   3 -10 2596.25 226.365   5
  -1  -3 -10 2722.71 237.136  13
  -1   3 -10 2480.17 214.529  14
  -1  -3 -10 2924.11 236.367   7
  -1   3 -10 2469.61 183.010   9
   1   3  10 2693.31 216.029  26
  -1  -3 -10 2615.43 468.270   1
  -1   3 -10 2967.31 192.716  10
  -1  -3 -11 2936.05 265.764  13
  -1   3 -11 2975.21 225.361   9
  -1   3 -11 2427.36 219.096  14
  -1   3 -11 2718.85 211.562  10
  -1   3 -11 2701.25 237.433   5
  -1  -3 -11 3432.28 502.409   1
   1   3  11 2827.48 231.937  26
  -1  -3 -12 52241.2 1147.88  13
  -1   3 -12 51237.4 958.354   9
  -1   3 -12 54119.0 1035.72   5
  -1   3 -12 51340.7 1038.58  14
  -1   3 -12 53100.7 1005.90  10
   1   3  12 51854.3 996.672  26
  -1  -3 -13 4004.42 325.668  13
  -1   3 -13 4204.82 293.911  10
  -1   3 -13 3959.06 278.797   9
   1   3  13 4207.23 292.717  26
  -1   3 -13 4126.29 303.008  14
  -1   3 -14 17258.6 611.878  14
  -1   3 -14 17690.3 595.789  10
   1   3  14 16981.7 564.071  26
  -1  -3 -14 16859.4 644.532  13
  -1   3 -15-37.7147 64.4728  10
  -1  -3 -15 0.22788 56.2000  13
   1   3  15 31.2942 71.5248  26
  -1  -3 -15 75.9635 78.9132  19
   1   3  16 44.3353 56.4359  26
  -1   3 -16 101.774 65.4522  10
  -1  -3 -16 22.6932 54.0985  19
  -1  -3 -16 50.5392 50.1531  13
  -1  -3 -17 698.067 111.254  19
  -1   3 -17 822.764 105.087  10
  -1  -3 -17 640.584 86.6317  13
  -1   3 -18 131.214 42.1219  10
  -1  -3 -18 141.622 49.2650  19
   1  -5 -16 5374.26 212.503  13
  -1   5  16 5122.05 195.503  26
  -1   5  15 28542.8 592.912  26
   1  -5 -15 28870.1 619.826  13
   1   5 -14 7688.49 320.193   9
   1   5 -14 8693.63 348.064  14
  -1   5  14 7897.01 367.284  26
   1  -5 -14 8249.87 388.318  13
   1   5 -13 26725.1 654.915   9
  -1   5  13 28012.0 765.376  26
   1   5 -13 28352.8 671.342  14
   1  -5 -13 28583.9 782.761  13
  -1   5  12 57005.5 1167.14  26
   1   5 -12 58637.2 1024.18   9
   1  -5 -12 57602.5 1160.93  13
   1   5 -12 56058.1 989.345  14
  -1   5  11 110.593 60.6146  27
   1   5 -11 294.362 112.381   9
  -1   5  11 215.575 111.896  26
   1   5 -11 179.023 96.3021  14
   1  -5 -11 129.895 76.7930  13
   1  -5 -11 218.425 68.2105   8
   1  -5 -10 11845.6 402.344   6
   1   5 -10 12243.1 386.853   5
  -1   5  10 12816.9 572.375  26
   1  -5 -10 11885.6 465.681   8
   1   5 -10 12077.5 495.590   9
  -1   5  10 12426.5 486.214  27
   1   5 -10 12553.6 477.604  14
   1  -5 -10 12361.2 548.837  13
   1   5  -9 5426.67 276.678   5
  -1   5   9 5911.64 349.311  27
   1  -5  -9 5845.50 343.365   8
   1  -5  -9 5764.05 358.623  13
   1   5  -9 5480.83 312.996  14
   1  -5  -9 5429.05 313.533   6
  -1   5   9 5979.02 397.728  26
   1   5  -9 5513.10 358.766   9
   1  -5  -9 6174.72 331.429   7
   1   5  -8 3631.58 232.564   5
   1   5  -8 3932.52 265.245  14
  -1   5   8 3761.64 285.223  27
   1  -5  -8 3748.27 285.693   8
  -1   5   8 4085.91 321.030  26
   1  -5  -8 4065.24 288.788  13
   1   5  -8 4050.68 289.443   9
   1  -5  -8 3543.48 238.091   7
   1  -5  -8 4018.44 284.164   6
   1  -5  -7 247.829 79.3128  13
   1  -5  -7 232.835 81.0673   6
   1   5  -7 275.387 109.438   9
  -1   5   7 271.219 92.1984  27
   1   5  -7 148.117 69.9970   5
  -1   5   7 251.248 145.607  21
   1   5  -7 395.725 92.9086  14
  -1   5   7 424.791 118.989  26
   1  -5  -7 163.898 61.2785   7
   1  -5  -7 200.206 84.1124   8
   1   5  -6-65.4222 72.1429   9
   1   5  -6 22.3756 55.6036  14
  -1   5   6 46.4231 72.8408  26
  -1   5   6-270.609 131.696  21
   1  -5  -6-166.242 59.2224  13
  -1   5   6 33.8975 51.0677  27
   1   5  -6-7.39461 51.9083   5
  -1   5   6-1.97612 68.9809   5
   1  -5  -6 129.883 74.8387   8
   1  -5  -6-21.2830 56.5811   6
  -1  -5   6 185.811 141.116  22
  -1   5   5 3203.73 259.115  27
  -1  -5   5 2779.10 498.379  22
   1   5  -5 3286.20 253.853   9
  -1   5   5 2738.36 431.991  21
  -1   5   5 3176.95 256.696  26
   1  -5  -5 3546.27 266.016   8
   1   5  -5 3381.05 399.490  21
   1  -5  -5 2993.20 385.667  22
   1  -5  -5 3135.21 262.773   6
  -1   5   5 3186.56 268.291   5
   1   5  -5 2921.33 184.951  26
   1   5  -5 3205.15 190.820  14
   1   5  -5 3188.93 227.451   5
   1   5  -4 2941.31 422.177  21
  -1   5   4 3312.45 267.154   5
   1   5  -4 3029.43 241.505   9
   1  -5  -4 3292.61 266.749   6
  -1  -5   4 3824.85 550.436  22
   1   5  -4 3157.60 218.034   5
  -1   5   4 2860.95 228.287  26
   1  -5  -4 3132.81 429.981  22
   1   5  -4 3171.07 193.660  26
   1  -5  -4 3325.49 250.039   8
  -1   5   4 2823.08 467.746  21
  -1   5   4 3383.30 262.898  27
  -1   5   3 719.079 136.639   5
   1  -5  -3 725.023 237.586  22
   1   5  -3 971.541 267.216  21
  -1  -5   3 660.676 101.024   6
  -1   5   3 667.677 122.459  27
  -1   5   3 738.750 237.917  21
   1  -5  -3 726.609 129.237   6
   1   5  -3 833.159 115.800   5
  -1  -5   3 850.300 272.242  22
  -1   5   3 715.384 109.707  26
   1   5  -3 710.256 99.9959  26
  -1  -5   2 45462.8 815.865   6
   1   5  -2 46147.3 793.216   5
  -1   5   2 43218.9 1797.23  21
   1  -5  -2 45360.7 1754.95  22
  -1  -5   2 42976.9 1775.01  22
   1  -5  -2 43015.2 899.400   6
  -1   5   2 44722.5 926.290   5
   1   5  -2 43053.2 749.445  27
   1   5  -2 45189.1 1796.65  21
  -1   5   2 45068.7 874.234  27
  -1  -5   1 1793.84 174.236   6
   1   5  -1 1389.09 323.637  21
   1  -5  -1 1663.51 177.489   6
   1   5  -1 1726.93 164.326  27
  -1   5   1 1490.75 177.362   5
  -1   5   1 1647.34 164.773  27
   1  -5  -1 1416.84 326.575  22
  -1   5   1 1917.10 391.637  21
  -1  -5   1 1684.90 351.076  22
   1   5  -1 1628.85 159.838   5
   1   5   0 15672.8 472.350   5
  -1   5   0 15494.5 1075.24  21
   1  -5   0 15171.6 495.389   6
   1   5   0 16244.0 1108.75  21
  -1   5   0 16420.7 547.818   5
  -1  -5   0 16052.8 529.833   6
  -1   5   0 16088.7 489.520  24
   1   5   0 16599.8 509.957  27
  -1  -5   0 16070.3 1044.38  22
   1  -5   0 16125.7 1089.50  22
   1  -5   1 5125.43 625.534  22
  -1   5  -1 5558.97 284.405  24
   1   5   1 5866.52 666.550  21
  -1  -5  -1 5637.84 277.849   8
  -1  -5  -1 6106.62 631.519  22
   1  -5   1 5723.12 292.444   6
  -1  -5  -1 5626.20 327.669   6
   1   5   1 5775.76 291.814   5
   1   5   1 6252.67 314.570  26
  -1   5  -1 6124.91 665.763  21
  -1   5  -1 5804.72 331.901   5
   1   5   1 5660.77 312.089  27
   1   5   2 78057.2 2427.91  21
  -1   5  -2 80450.8 2376.28  21
  -1  -5  -2 77673.4 2130.00  22
   1  -5   2 78563.2 2461.99  22
  -1   5  -2 80724.1 1004.60  14
   1   5   2 80484.8 1211.99  27
  -1   5  -2 85758.6 1238.80   5
  -1   5  -2 76353.0 987.369  24
   1   5   2 81520.2 1094.38   5
   1   5   2 77495.2 1137.46  26
  -1  -5  -2 78721.6 1246.54   6
   1  -5   2 80020.8 1008.55   6
  -1  -5  -2 74455.7 1078.71   8
   1   5   3 526.879 205.609  21
  -1   5  -3 596.369 101.088  14
  -1   5  -3 501.614 92.9581   9
   1   5   3 455.085 102.358  27
   1  -5   3 329.366 70.2491   6
   1   5   3 335.762 86.7903   5
  -1   5  -3 353.050 158.574  21
  -1   5  -3 409.888 102.831   5
   1   5   3 421.875 110.612  26
  -1  -5  -3 549.743 183.147  22
  -1   5  -3 575.823 91.3838  24
   1  -5   3 259.240 164.993  22
  -1  -5  -3 493.110 100.467   8
  -1  -5  -3 447.464 115.836   6
   1  -5   4 5202.49 643.229  22
  -1   5  -4 5901.92 276.513   9
   1   5   4 6224.39 661.039  21
  -1   5  -4 5569.14 572.263  21
  -1   5  -4 6004.30 331.700   5
   1   5   4 5091.39 291.116   5
  -1   5  -4 5789.16 248.615  24
  -1  -5  -4 6768.95 381.829   6
   1   5   4 5714.43 346.416  26
   1   5   4 6041.58 346.804  27
  -1  -5  -4 5768.87 327.555   8
  -1   5  -4 6109.33 307.644  14
  -1  -5  -5 21.9117 41.2763  13
   1   5   5-81.6207 61.0580   5
  -1  -5  -5-4.63610 57.7491   8
   1   5   5-129.927 75.1890  26
   1   5   5-8.38844 43.0857  27
  -1   5  -5-215.386 74.1592   9
  -1   5  -5-0.81183 55.9396   5
  -1   5  -5-136.108 67.8801  14
  -1  -5  -5-17.9673 58.4449   6
   1  -5   5 97.4645 153.626  22
  -1  -5  -6 775.578 137.296   6
  -1   5  -6 891.188 139.249  14
  -1   5  -6 728.816 129.953   5
   1  -5   6 233.077 143.955  22
  -1   5  -6 759.311 121.160   9
  -1  -5  -6 817.584 146.840   8
   1   5   6 660.312 123.836  27
   1   5   6 952.049 156.974  26
   1   5   6 866.089 129.481   5
  -1  -5  -6 798.446 111.221  13
  -1  -5  -7 494.248 101.797  13
   1   5   7 511.874 129.500  26
  -1  -5  -7 528.698 113.814   6
  -1   5  -7 670.688 116.809   9
  -1   5  -7 590.297 135.514  14
  -1   5  -7 525.258 105.864   5
  -1  -5  -7 462.171 114.658   8
   1   5   7 418.667 99.9363  27
  -1  -5  -8 2246.85 228.721   8
  -1   5  -8 2404.09 235.971  14
   1   5   8 2337.25 252.271  26
  -1   5  -8 2008.98 194.501   9
  -1  -5  -8 2340.13 206.649  18
   1   5   8 2269.41 210.514  27
  -1  -5  -8 2372.18 212.055   6
  -1   5  -8 2380.29 213.177   5
  -1  -5  -8 2591.32 233.306  13
  -1   5  -9 501.553 134.046  14
   1   5   9 609.047 145.586  26
  -1  -5  -9 534.264 123.537   8
  -1  -5  -9 294.250 89.0147  18
  -1   5  -9 574.324 118.365   9
  -1  -5  -9 453.288 90.4143   6
  -1  -5  -9 552.749 122.361  13
  -1   5  -9 637.848 117.190   5
   1   5   9 491.292 104.381  27
  -1  -5 -10 5586.51 371.160  13
  -1  -5 -10 6063.10 332.650   8
  -1  -5 -10 6119.34 287.567  18
  -1   5 -10 5827.42 306.434   5
  -1   5 -10 5917.67 312.197   9
   1   5  10 5556.66 385.965  26
  -1   5 -10 5778.49 362.914  14
   1   5  10 6168.86 309.375  27
  -1   5 -11 820.922 126.450   9
   1   5  11 752.693 148.908  26
  -1  -5 -11 910.033 161.692  13
  -1   5 -11 731.584 139.375  14
  -1  -5 -11 851.254 122.901   8
  -1  -5 -12 16935.0 620.257  13
   1   5  12 16284.9 595.077  26
  -1   5 -12 15806.7 470.447   9
  -1   5 -12 15680.6 552.953  14
  -1  -5 -13 3938.66 282.790  13
  -1   5 -13 3577.20 211.610   9
  -1  -5 -13 3156.71 190.177  19
  -1   5 -13 3957.07 263.086  14
   1   5  13 3545.66 264.361  26
   1   5  14 3667.26 230.423  26
  -1   5 -14 3825.88 236.757  14
  -1  -5 -14 3694.50 247.742  13
  -1  -5 -14 3454.36 166.731  19
   1   5  15 2813.64 159.459  26
  -1  -5 -15 2714.36 178.508  13
   1   5  16 1262.19 88.7275  16
  -1  -5 -16 1386.06 97.0304  13
  -1   7  11 468.387 71.2276  26
  -1   7  10 6344.64 264.619  26
   1   7 -10 6076.00 209.122   9
   1  -7 -10 6124.45 227.942   8
  -1   7   9 801.923 111.029  27
   1   7  -9 776.555 99.1856   9
   1  -7  -9 670.919 97.7982   8
   1  -7  -9 546.530 73.5395  18
  -1   7   9 739.967 112.671  26
   1   7  -8 135.953 68.8593   9
  -1   7   8 139.958 69.6132  27
   1  -7  -8 127.152 60.4684  18
   1  -7  -8 215.714 76.5065   8
  -1   7   8 84.4805 72.8805  26
   1   7  -7 54.1524 65.8739   9
   1  -7  -7 56.4801 68.2341  18
  -1   7   7-15.5612 67.0239  26
  -1   7   7 49.9346 55.6158  27
   1  -7  -7 52.2474 69.1204   8
  -1   7   6-25.6051 65.7778  27
  -1   7   6-31.3994 68.3240  26
   1   7  -6-18.9853 86.1183   9
   1  -7  -6-8.22854 68.3542   8
  -1   7   5 160.946 86.6074  27
   1   7  -5 58.8219 83.9643   9
   1  -7  -5 118.437 88.2566   8
  -1   7   5 141.537 76.8266  26
   1  -7  -4 13.8237 69.6454   8
   1   7  -4 59.9894 86.4449   9
  -1   7   4 45.0839 75.0862  27
  -1   7   4-10.4202 59.4055  26
  -1   7   3-98.2974 69.4062  26
   1   7  -3-60.4644 90.2971   9
   1  -7  -3 3.22733 73.3435   8
  -1   7   3 101.770 84.0490  27
   1   7  -3 65.0786 63.8204  26
   1  -7  -2 13376.1 516.983   8
   1   7  -2 13076.1 520.906   9
  -1   7   2 12633.2 545.400  27
   1   7  -2 12218.7 453.823  26
  -1   7   2 12580.6 462.550  26
  -1  -7   1 109.393 56.8085   8
  -1   7   1 84.2498 73.8329  27
   1   7  -1 24.2550 56.5711  26
  -1   7   1-4.93952 50.1109  26
   1  -7  -1 88.8493 63.9150   8
   1   7  -1 7.28818 94.8166   9
   1  -7   0 1742.96 176.623   8
  -1   7   0 1923.50 193.322   9
  -1  -7   0 1676.94 168.267   8
   1   7   0 1770.95 194.595  26
   1   7   1 4612.39 313.764  26
  -1   7  -1 5038.83 292.336   9
  -1  -7  -1 4837.68 296.854   8
   1  -7   1 4861.15 264.672   8
   1   7   2 26529.7 749.764  26
  -1  -7  -2 27812.2 722.812   8
  -1   7  -2 28257.4 660.379   9
  -1  -7  -3 1696.44 194.733   8
  -1   7  -3 1537.82 161.699   9
   1   7   3 1495.59 189.357  26
  -1   7  -3 1473.24 140.842  14
  -1   7  -4 273.141 78.8157  14
  -1  -7  -4 222.978 95.3772   8
  -1   7  -4 87.9580 77.6231   9
   1   7   4 225.213 103.064  26
  -1   7  -5 254.531 74.8877   9
  -1   7  -5 145.907 59.0925  14
  -1  -7  -5 155.468 80.3159  18
   1   7   5 116.086 95.6636  26
  -1  -7  -5 91.9984 76.7298   8
  -1  -7  -6-11.1985 72.4913  18
  -1   7  -6 105.548 60.9062  14
  -1  -7  -6 12.5067 63.7492   8
  -1   7  -6-8.76676 62.0154   9
   1   7   6 0.41053 75.7919  26
  -1   7  -7-7.38301 53.6915  14
  -1  -7  -7 61.4468 66.9638   8
   1   7   7 65.1467 77.2215  26
  -1  -7  -7 49.4017 58.6500  18
  -1   7  -8 4.75960 42.5105  14
  -1  -7  -8 62.1060 62.6742  18
  -1  -7  -8 61.8749 55.1293   8
   1   7   8 14.3490 63.4145  26
   1   7   9 476.609 94.0013  26
  -1  -7  -9 472.932 84.9100   8
  -1   7  -9 311.062 60.0163  14
  -1  -7  -9 510.531 70.9286  18
  -1  -7 -10 1360.64 105.785   8
   1   7  10 1321.70 125.731  26
   1   7  11-9.62989 33.4977  26
   2   0 -20 423.080 52.4020  10
   2   0 -19 2463.64 127.301  19
   2   0 -19 2881.71 181.796  10
   2   0 -18 120.410 63.5563  10
   2   0 -18 100.732 49.5299  19
   2   0 -17 266.171 87.0540  10
   2   0 -17 378.191 89.6314  19
  -2   0  16 3443.18 267.653  23
   2   0 -16 3732.36 294.203  10
   2   0 -16 3736.27 269.833  19
   2   0 -15 7286.06 407.325  10
   2   0 -14 6379.60 366.336  10
   2   0 -13 161.971 81.0668  10
   2   0 -13 296.580 184.407   4
  -2   0  12 44485.4 1523.56   2
   2   0 -12 45930.9 1803.26   4
   2   0 -12 43487.2 815.930  10
  -2   0  11 661.915 206.925   2
   2   0 -11 626.643 251.766   4
  -2   0  10 9196.68 665.869   2
   2   0 -10 10827.3 830.862   4
  -2   0   9 6937.20 553.415   2
   2   0  -9 7370.20 646.241   4
   2   0  -9 6993.42 503.969   3
  -2   0   8 7117.88 537.370   2
   2   0  -8 6360.55 462.320   3
  -2   0   7 7050.52 494.937   2
   2   0  -7 6726.66 435.923   3
  -2   0   6 15219.8 667.294   2
   2   0  -6 15038.0 590.342   3
   2   0  -5 78435.0 1205.10   3
  -2   0   5 76668.1 1369.93   2
   2   0  -4 96375.9 1382.81  22
  -2   0   4 95555.2 1382.61   2
  -2   0   3 21112.1 578.116   2
   2   0  -3 21251.6 578.797  22
   2   0  -2 5349.52 256.940  22
   2   0  -2 5307.26 150.229  20
  -2   0   2 5190.91 257.098   2
  -2   0   1 5229.04 226.765   2
   2   0  -1 5169.96 213.801  22
   2   0  -1 5458.93 187.398  20
  -2   0   0 70425.6 774.149   2
   2   0   0 69768.4 623.142  22
   2   0   1 164878. 1383.49  20
  -2   0  -1 162734. 1203.32   2
   2   0   2 16191.2 211.127  22
   2   0   2 15974.0 477.886  20
  -2   0  -2 16414.6 462.098   1
  -2   0  -3 1677.42 83.7351  23
  -2   0  -3 1727.04 173.452   1
   2   0   3 1483.52 166.545  20
  -2   0  -4 152253. 1765.36   1
  -2   0  -4 149766. 775.300   5
  -2   0  -5 2982.26 131.688   5
   2   0   5 2722.60 250.561  20
  -2   0  -5 2981.92 278.298   1
  -2   0  -6 28001.3 448.615   5
   2   0   6 28526.2 840.345  20
   2   0   7 11284.3 545.398  20
  -2   0  -7 10205.7 599.041   1
   2   0   8 282.224 96.2483  20
  -2   0  -8 307.825 130.708   1
   2   0   9 37188.3 1015.58  20
  -2   0  -9 39437.8 1303.58   1
  -2   0 -10 305.364 151.700   1
  -2   0 -11 5135.05 493.703   1
  -2   0 -11 6022.44 601.793   3
  -2   0 -12 29868.5 754.003  10
  -2   0 -12 31404.6 762.808  19
  -2   0 -13 2801.70 255.641  10
  -2   0 -13 2722.15 246.907  19
  -2   0 -14-11.5089 58.5286  19
  -2   0 -14 63.1421 73.9215  10
  -2   0 -15 7.46883 72.1824  10
  -2   0 -15 103.352 81.7025  19
  -2   0 -16 2390.60 241.425  10
  -2   0 -16 2831.06 248.279  19
  -2   0 -17 1188.21 153.439  19
  -2   0 -17 1011.81 149.231  10
  -2   0 -18 17235.6 459.464  19
  -2   0 -19 667.623 73.8378  19
   2   2 -19 460.634 80.0310  10
  -2   2  19 479.547 51.2086  26
   2  -2 -19 324.316 64.5992  19
   2  -2 -18 1.94344 51.8011  19
  -2   2  18 67.2224 59.6663  26
   2   2 -18-85.4016 65.0052  10
   2   2 -17 1455.67 181.272  10
   2  -2 -17 1196.63 129.778  13
  -2   2  17 1458.02 162.175  26
   2  -2 -17 1053.69 155.663  19
   2   2 -16 172.849 105.008  10
  -2   2  16 164.228 90.3097  26
   2  -2 -16 127.025 66.1347  13
   2  -2 -15 1989.53 209.876  13
  -2  -2  15 1968.05 184.539  23
   2   2 -15 2438.54 252.624  10
   2   2 -14 9752.76 497.342  10
  -2  -2  14 9020.61 402.981  23
   2  -2 -14 9467.75 432.387  17
   2  -2 -14 10082.5 470.202   7
   2   2 -14 9234.46 469.899   9
   2  -2 -13 7722.95 389.306  17
   2   2 -13 8498.74 444.884  10
   2   2 -13 7889.11 398.091  14
   2   2 -13 7744.10 406.552   9
   2  -2 -13 8053.10 410.007   7
  -2  -2  13 8874.72 399.515  23
   2   2 -12 8870.13 404.143   9
   2   2 -12 9392.93 447.106  10
   2   2 -12 8584.10 384.710  14
  -2  -2  12 9531.59 409.986  23
  -2   2  12 9533.29 837.273   2
   2  -2 -12 8914.92 398.699  17
   2  -2 -12 9206.16 413.664   7
   2  -2 -11 3851.96 249.872   7
   2   2 -11 5107.83 632.450   4
   2   2 -11 4803.47 294.990  10
   2  -2 -11 4145.81 250.672  17
   2   2 -11 3946.08 240.016  14
   2   2 -11 4213.43 254.947   9
   2  -2 -11 3855.69 252.553  25
   2  -2 -10 2830.47 361.171   4
   2   2 -10 3860.88 539.194   4
   2  -2  -9 30574.8 1128.81  22
   2  -2  -9 29759.1 495.925   6
   2   2  -9 29278.8 607.399   5
   2  -2  -8 35031.2 1187.33  22
   2  -2  -8 32482.5 527.487   6
   2   2  -8 32979.2 587.909   5
   2   2  -8 36246.3 1454.74   4
   2   2  -7 16734.9 378.777   5
  -2  -2   7 17595.4 606.510   2
   2  -2  -7 17158.5 370.447   6
   2   2  -7 17481.8 943.803   4
  -2   2   7 16933.0 617.726  21
   2  -2  -7 17458.1 829.775  22
   2  -2  -6 573.256 72.8298   6
   2  -2  -6 668.879 190.467  22
   2   2  -6 521.504 90.7721  21
  -2   2   6 559.950 127.367  21
  -2  -2   6 575.660 115.854   2
   2   2  -6 601.970 72.6244   5
  -2  -2   6 627.551 76.0811  23
   2   2  -6 685.071 179.786   4
   2  -2  -5 1131.69 203.081  22
   2   2  -5 1103.63 87.2369   5
   2   2  -5 1340.99 163.840  21
   2   2  -5 1186.34 220.153   4
  -2   2   5 1123.11 179.497  21
  -2  -2   5 1095.64 87.1391  23
  -2  -2   5 1141.53 148.245   2
   2  -2  -5 1182.74 96.6971   6
  -2   2   4 158.453 81.4963  21
  -2  -2   4 316.508 46.4889  23
   2   2  -4 346.772 115.846   4
  -2  -2   4 233.721 87.0641   2
   2   2  -4 290.854 44.0868   5
   2   2  -4 124.937 69.4197  21
   2  -2  -4 264.151 51.1326   6
   2  -2  -4 286.484 118.436  22
   2   2  -3 2765.42 99.1356   5
  -2   2   3 2851.78 290.119  21
   2   2  -3 2680.14 261.086  21
   2   2  -3 2949.78 255.841   4
   2  -2  -3 2580.03 129.480   6
  -2  -2   3 2718.68 96.5743  23
   2  -2  -3 2845.83 311.086  22
  -2  -2   3 2656.23 219.147   2
  -2   2   2 25403.9 839.063  21
   2  -2  -2 24252.8 856.187  22
   2  -2  -2 25156.1 379.141   6
  -2  -2   2 24922.4 676.039   2
  -2  -2   2 26115.9 573.905   1
   2   2  -2 25368.7 805.997  21
   2   2  -2 23249.6 263.387   5
   2   2  -2 25433.3 629.697   4
   2   2  -2 24891.0 757.101  20
   2  -2  -1 75060.9 624.103   6
  -2  -2   1 76588.1 1069.91   1
   2   2  -1 74443.1 857.629   4
   2   2  -1 73770.4 1366.31  20
   2  -2  -1 75122.2 1450.29  22
   2   2  -1 71697.9 1406.01  21
  -2   2   1 75966.5 1456.35  21
  -2  -2   1 73772.8 1192.95   2
  -2   2   0 213173. 2421.26  21
   2   2   0 209953. 2447.08  21
  -2  -2   0 221111. 2024.45   1
   2   2   0 215702. 2431.35  20
   2  -2   0 221775. 2499.09  22
  -2  -2   0 212236. 2177.12  22
   2  -2   0 218028. 1009.90   6
  -2   2   0 216096. 1133.95   5
  -2   2  -1 136368. 908.196   5
   2  -2   1 136969. 743.987   6
   2   2   1 138549. 2036.17  21
  -2  -2  -1 142831. 1782.79   1
  -2   2  -1 135131. 1699.50   3
   2   2   1 130907. 1984.80  20
  -2  -2  -1 134578. 1586.08  22
   2  -2   1 137137. 1990.43  22
  -2   2  -1 135655. 616.903   2
  -2   2  -1 136379. 1927.95  21
  -2   2  -2 8062.30 472.793   3
  -2  -2  -2 8032.56 173.072  23
  -2   2  -2 8248.37 468.832  21
  -2   2  -2 8630.27 236.413   5
  -2  -2  -2 9215.38 505.129   1
  -2  -2  -2 8868.24 381.234  22
   2   2   2 8851.92 533.531  20
   2  -2   2 8825.10 520.247  22
   2   2   2 8887.13 527.286  21
   2  -2   2 8503.24 166.813   6
   2   2   3 77935.4 1639.72  20
  -2   2  -3 77057.9 1391.46  21
   2  -2   3 80556.1 1598.19  22
   2   2   3 81627.7 1595.73  21
  -2  -2  -3 80005.2 1099.01  22
  -2   2  -3 78085.8 1620.35   3
  -2   2  -3 80356.6 760.128   5
  -2  -2  -3 82492.0 1649.95   1
  -2  -2  -3 78148.3 599.296  23
   2   2   4 28560.8 955.483  21
  -2   2  -4 26869.9 796.065  21
   2  -2   4 28585.3 974.841  22
  -2   2  -4 28569.0 1069.98   3
  -2   2  -4 27768.9 480.704   5
   2   2   4 26518.6 992.095  20
  -2  -2  -4 29475.1 1058.50   1
  -2  -2  -4 29137.9 642.663  22
  -2   2  -5 1640.82 189.534  21
   2   2   5 1258.49 237.563  20
  -2  -2  -5 1539.55 277.116   1
  -2   2  -5 1503.35 123.785   5
   2   2   5 1519.37 228.886  21
  -2   2  -5 1318.22 269.157   3
   2  -2   5 1866.80 263.272  22
  -2  -2  -5 1542.76 143.646  22
  -2   2  -6 79.4092 50.4518   5
  -2  -2  -6-12.5514 88.0094   1
  -2   2  -6 135.159 140.402   3
   2   2   6 166.971 130.046  20
   2  -2   6-33.9854 61.1831  22
   2   2   7 5112.23 383.410  21
   2  -2   7 4844.40 440.572  22
  -2   2  -7 5070.60 254.380   5
   2  -2   7 4849.82 397.512  20
   2   2   7 4779.52 468.453  20
  -2   2  -7 5253.80 577.453   3
  -2  -2  -7 5552.79 566.301   1
  -2   2  -8 4361.61 251.637   5
  -2  -2  -8 4234.11 519.245   1
   2   2   8 4264.28 434.617  20
  -2   2  -8 4461.86 551.688   3
   2  -2   8 3812.20 351.348  20
   2  -2   8 3821.10 398.456  22
   2  -2   9 13848.9 741.393  22
   2   2   9 12350.8 734.713  20
  -2   2  -9 14344.5 1030.64   3
  -2   2  -9 13602.5 466.363   5
  -2  -2  -9 13600.8 950.961   1
  -2  -2 -10 6641.24 691.563   1
  -2   2 -10 6340.72 342.361   5
  -2   2 -10 6358.53 717.608   3
  -2  -2 -11 628.042 120.467  13
  -2   2 -11 552.046 113.438  14
  -2   2 -11 48.3834 168.195   3
  -2   2 -11 391.033 76.3490  19
  -2   2 -11 467.700 90.5922   9
   2   2  11 109.745 51.8623  26
  -2   2 -11 487.144 113.665   5
  -2  -2 -11 471.698 84.1789  10
  -2  -2 -11 236.075 178.464   1
  -2   2 -11 377.017 94.3558  10
  -2   2 -12 14984.6 1071.04   3
  -2   2 -12 16177.0 546.223  14
   2   2  12 16066.9 456.316  26
  -2   2 -12 15981.3 479.382  19
  -2  -2 -12 16591.5 585.359  13
  -2   2 -12 16175.7 569.907  10
  -2  -2 -12 16204.6 1037.09   1
  -2  -2 -12 15778.1 477.760  10
  -2   2 -13 8548.00 413.327  14
  -2  -2 -13 8681.28 382.221  10
  -2   2 -13 9023.74 387.739  19
  -2  -2 -13 8002.76 418.169  13
   2   2  13 9023.79 357.455  26
  -2   2 -13 8869.83 448.149  10
  -2   2 -14 4781.42 341.626  10
  -2  -2 -14 4722.73 344.971  19
  -2  -2 -14 4378.32 274.584  10
  -2  -2 -14 4761.64 314.417  13
  -2   2 -14 4701.97 313.203  14
  -2   2 -14 5052.39 293.551  19
  -2  -2 -15 4767.81 292.961  13
  -2   2 -15 4861.72 336.457  10
  -2   2 -15 5440.62 288.159  19
  -2  -2 -15 4652.90 338.960  19
  -2  -2 -16 337.788 99.3537  19
  -2   2 -16 326.842 101.070  10
  -2  -2 -16 294.027 65.0958  13
  -2   2 -17 50.0722 56.8137  10
  -2  -2 -17 23.2475 58.1393  19
  -2  -2 -18 4997.07 244.185  19
  -2   2 -18 5295.26 237.482  10
  -2  -2 -19 5292.01 181.280  19
  -2   4  17 238.087 58.3983  26
   2  -4 -17 195.769 57.0648  13
   2   4 -17 198.562 43.9093  10
   2  -4 -17 238.535 59.8440  19
   2  -4 -16 55.2922 55.3802  13
   2   4 -16 104.081 46.2505  10
  -2   4  16 67.0105 67.4640  26
   2   4 -15 2496.75 192.245  10
   2  -4 -15 2610.74 245.466  13
  -2   4  15 2738.44 242.502  26
   2   4 -15 2931.15 238.603   9
   2  -4 -14 6529.01 413.704  13
   2   4 -14 6170.63 357.447   9
   2   4 -14 5514.73 305.762  10
   2   4 -14 6334.20 350.759  14
  -2   4  14 6055.88 381.190  26
   2   4 -13 4063.89 284.833  14
   2   4 -13 3909.09 268.850  10
   2  -4 -13 4150.45 341.863  13
  -2   4  13 3787.95 316.397  26
   2  -4 -13 3882.21 311.737   7
   2   4 -13 4204.70 304.099   9
  -2   4  12 8461.82 471.222  26
   2   4 -12 9158.33 416.620  14
   2   4 -12 9121.74 407.673  10
   2   4 -12 8962.65 444.619   9
   2  -4 -12 8721.71 460.533   7
  -2   4  11 940.012 175.611  26
   2  -4 -11 938.643 152.549   7
   2   4 -11 714.182 122.690  14
   2   4 -11 843.884 123.913  10
  -2   4  11 865.509 126.012  27
   2   4 -11 842.819 164.835   9
   2   4 -10 2719.10 209.299   5
  -2   4  10 2853.34 264.091  26
  -2   4  10 2714.57 215.592  27
   2   4 -10 2734.31 245.324   9
   2  -4 -10 2622.70 202.797   6
   2  -4 -10 2523.60 228.843   7
   2   4 -10 2707.08 214.342  14
   2  -4 -10 2530.10 186.153   8
  -2  -4   9 7695.39 782.419  22
   2   4  -9 7553.10 375.367   9
  -2   4   9 7800.68 362.433  27
   2   4  -9 8530.88 350.891   5
   2  -4  -9 8682.06 390.589   7
   2   4  -9 8169.51 349.552  14
   2  -4  -9 8022.70 364.135   6
  -2   4   9 8636.88 426.286  26
   2  -4  -9 7597.52 322.500   8
   2  -4  -8 9579.67 366.240   7
  -2   4   8 9742.31 434.817  26
  -2  -4   8 9329.89 873.679  22
   2   4  -8 8560.85 306.465  26
   2  -4  -8 9033.00 396.722   6
   2  -4  -8 8714.27 393.639  17
  -2   4   8 8915.48 376.329  27
   2   4  -8 9877.36 366.256   5
   2   4  -8 9402.99 331.368  14
   2   4  -8 8659.86 381.997   9
   2  -4  -8 8724.59 628.545  22
   2  -4  -8 8858.60 348.087   8
   2   4  -7 8182.67 316.046   5
   2   4  -7 7506.71 331.544   9
  -2   4   7 7960.14 619.003  21
  -2  -4   7 7458.30 768.992  22
   2  -4  -7 8267.11 384.259   6
   2  -4  -7 8657.79 670.050  22
   2   4  -6 221.932 64.3330   5
  -2   4   6 119.931 100.439  21
   2  -4  -6 180.138 131.416  22
  -2  -4   6 283.903 180.035  22
   2  -4  -6 190.961 79.6017   6
   2   4  -5 6296.74 259.107   5
  -2  -4   5 7541.20 751.842  22
   2  -4  -5 6385.69 607.780  22
  -2   4   5 5949.14 581.568  21
   2  -4  -5 6629.25 333.802   6
   2   4  -5 6507.61 567.808  21
  -2  -4   4 1697.10 344.828  22
   2  -4  -4 1604.82 169.638   6
  -2   4   4 1648.45 343.888  21
   2  -4  -4 1519.72 309.902  22
   2   4  -4 1891.83 313.453  21
   2   4  -4 1649.96 131.755   5
   2   4  -3 1183.66 108.403   5
   2  -4  -3 823.243 240.868  22
  -2  -4   3 1262.18 302.482  22
   2  -4  -3 1084.48 138.072   6
  -2   4   3 918.021 253.718  21
   2   4  -3 865.629 236.266  21
  -2   4   3 968.542 145.454   5
   2  -4  -2 3231.47 218.659   6
   2   4  -2 2982.00 164.997   5
   2   4  -2 3193.46 440.394  21
  -2  -4   2 3482.81 465.864  22
  -2   4   2 3142.09 237.091   5
   2  -4  -2 3380.05 462.098  22
  -2   4   2 2813.12 434.320  21
   2   4  -1 5049.75 207.387   5
   2   4  -1 5635.68 609.623  21
   2  -4  -1 5536.46 273.896   6
   2  -4  -1 5890.71 611.038  22
  -2   4   1 5130.80 293.729   5
  -2  -4   1 5689.60 576.502  22
  -2   4   1 5859.58 609.492  21
  -2  -4   0 41378.2 1483.94  22
   2  -4   0 42370.7 715.580   6
  -2   4   0 44061.6 1652.95  21
   2   4   0 40567.9 604.951   5
  -2   4   0 43928.1 830.237   5
   2   4   0 43845.7 1676.83  21
   2  -4   0 44504.4 1691.90  22
   2  -4   1 50020.1 1790.82  22
  -2  -4  -1 47378.9 1504.88  22
   2   4   1 46993.9 646.613   5
  -2  -4  -1 47035.9 1136.53   1
   2  -4   1 46088.2 707.767   6
  -2   4  -1 46878.5 853.488   5
   2   4   1 48775.7 1776.08  21
  -2   4  -1 45858.3 1679.57  21
  -2  -4  -2 95.4507 72.4053  22
  -2  -4  -2 122.936 93.1888   1
  -2   4  -2-65.2160 78.8312  21
   2   4   2 34.1324 94.0628  21
   2  -4   2-230.093 162.301  22
   2   4   2-11.8305 45.3918   5
   2  -4   2-2.45853 35.4350   6
  -2   4  -2 0.15683 62.9722   5
   2  -4   3 17234.2 374.530   6
   2   4   3 15425.4 1013.41  21
   2  -4   3 16502.8 1046.69  22
  -2   4  -3 17102.0 518.201   5
   2   4   3 16386.2 417.038   5
  -2  -4  -3 16867.9 826.536   1
  -2   4  -3 17067.9 982.628  21
  -2  -4  -4 23194.7 1038.16   1
   2   4   4 23098.9 1211.45  21
   2  -4   4 22647.1 1230.00  22
  -2   4  -4 23830.5 1124.75  21
  -2   4  -4 23678.0 620.012   5
  -2  -4  -5-6.74410 71.2879   1
  -2   4  -5 269.114 112.132  21
   2   4   5 127.604 117.575  21
   2   4   5-142.994 129.153  20
  -2   4  -5 67.5410 62.0916   5
   2  -4   5 212.342 160.720  22
  -2  -4  -6 141.182 126.209   1
   2   4   6 183.973 123.421  21
   2  -4   6 144.147 127.612  22
   2   4   6-47.1387 134.585  20
  -2  -4  -6 439.004 97.8466   6
  -2   4  -6 485.478 107.048   5
  -2  -4  -7 1035.83 139.174   6
   2   4   7 837.476 206.322  21
  -2  -4  -7 1225.49 147.944  13
  -2  -4  -7 923.064 264.648   1
  -2  -4  -7 1390.08 151.696   8
   2   4   7 1348.22 165.943  26
  -2   4  -7 1139.22 149.951  14
   2   4   7 1064.44 122.878  27
  -2   4  -7 1302.93 166.015   5
  -2   4  -8 782.641 132.686  14
  -2   4  -8 868.172 142.622   5
  -2  -4  -8 880.381 114.538  18
  -2  -4  -8 778.686 252.249   1
  -2   4  -8 962.669 115.860   9
  -2  -4  -8 904.173 125.076   6
   2   4   8 672.111 94.2593  27
   2  -4   8 449.736 198.847  22
   2   4   8 733.824 133.245  26
  -2  -4  -8 899.199 142.382  13
  -2  -4  -8 944.544 138.028   8
  -2   4  -9 9157.07 433.054  14
   2   4   9 9727.91 443.559  26
  -2   4  -9 9549.61 437.214   5
  -2  -4  -9 9342.33 367.003   6
  -2  -4  -9 8714.10 444.532  13
  -2   4  -9 9273.42 338.100   9
  -2  -4  -9 9204.23 337.956  18
   2  -4   9 7559.10 613.333  22
  -2  -4  -9 8685.89 379.664   8
  -2  -4  -9 9736.13 806.084   1
  -2  -4 -10 245.490 80.5806   8
  -2   4 -10 241.086 95.8283  14
   2   4  10 301.968 103.491  26
  -2   4 -10 437.622 90.4073   9
  -2  -4 -10 477.322 121.010  13
  -2   4 -10 350.854 104.348   5
  -2   4 -11 69.9392 63.7546   5
  -2   4 -11 23.7914 78.3739  14
  -2   4 -11 186.811 85.7702   9
  -2  -4 -11 70.4518 81.2135  13
   2   4  11 26.0193 71.9419  26
  -2   4 -12 11137.9 442.206   5
   2   4  12 10780.9 480.347  26
  -2   4 -12 10575.0 403.021   9
  -2   4 -12 11102.9 505.490  14
  -2  -4 -12 11513.5 556.407  13
  -2  -4 -13 5266.82 364.111  13
   2   4  13 4683.16 303.438  26
  -2  -4 -13 4300.11 284.180  19
  -2   4 -13 5105.59 328.048  14
   2   4  14 1501.50 159.773  26
  -2   4 -14 1574.09 179.689  14
  -2  -4 -14 1687.65 173.392  19
  -2  -4 -14 1418.88 181.853  13
   2   4  15 1402.18 128.447  26
  -2  -4 -15 1418.71 146.093  19
  -2  -4 -15 1296.12 153.877  13
  -2   4 -15 1779.73 180.131  14
  -2  -4 -16 437.758 79.0118  13
  -2  -4 -16 513.205 76.2080  19
  -2  -4 -17 236.627 42.1269  13
   2   4  17 260.649 53.1313  16
  -2   6  14 2511.65 147.998  26
   2  -6 -14 2341.04 130.310  13
   2  -6 -13 837.328 98.2336  13
   2   6 -13 797.384 101.353   9
  -2   6  13 750.401 104.545  26
   2  -6 -12 10000.6 363.844  13
   2   6 -12 10231.3 359.679   9
  -2   6  12 9737.36 306.480  27
   2   6 -12 9616.22 282.596  14
  -2   6  12 10182.3 400.413  26
  -2   6  11 28.8447 78.9988  26
   2  -6 -11 33.0534 49.9089  13
   2   6 -11 46.5730 73.5137   9
   2  -6 -11 114.718 54.9643   8
  -2   6  11 77.6926 53.1391  27
   2   6 -11 46.4544 50.0491  14
  -2   6  10 2760.59 249.513  26
   2   6 -10 2403.68 217.233   9
   2  -6 -10 2515.19 203.592   8
  -2   6  10 2624.77 223.263  27
   2   6 -10 2481.30 172.048  14
   2  -6 -10 2641.40 207.547  13
   2  -6  -9 546.519 103.026  13
  -2   6   9 496.936 120.522  27
   2   6  -9 522.518 122.979   9
  -2   6   9 675.612 137.069  26
   2  -6  -9 392.098 107.780   8
   2   6  -9 519.690 89.7833  14
   2  -6  -8 1280.62 143.554  13
  -2   6   8 1364.86 191.443  27
   2  -6  -8 1254.66 148.466   6
   2   6  -8 1292.33 182.544   9
   2  -6  -8 1258.99 175.253   8
  -2   6   8 1423.13 194.464  26
   2  -6  -7 2531.63 222.640   6
   2   6  -7 2489.38 204.150  26
   2  -6  -7 2707.25 260.201   8
   2   6  -7 2877.40 266.336   9
  -2   6   7 2656.91 253.089  26
  -2   6   7 2488.09 217.354   5
  -2   6   7 2242.15 246.144  27
   2  -6  -6 175.887 78.0962   6
  -2   6   6 307.946 97.6585   5
  -2   6   6 374.507 110.155  26
   2   6  -6 336.364 126.551   9
   2  -6  -6 255.394 111.438   8
   2   6  -6 291.471 95.0675  26
  -2   6   6 258.680 106.531  27
  -2   6   5 6685.15 381.384   5
  -2   6   5 6919.47 388.735  26
   2   6  -5 6864.21 409.388   9
   2  -6  -5 7216.48 385.206   6
  -2   6   5 7589.07 447.588  27
   2   6  -5 7473.03 370.939  26
   2  -6  -5 7732.30 440.913   8
   2   6  -4 3371.93 297.896   9
  -2   6   4 3300.28 264.514  26
  -2   6   4 3156.14 266.339   5
   2  -6  -4 3222.42 287.589   8
  -2   6   4 3549.25 309.853  27
   2  -6  -4 3580.89 272.852   6
   2   6  -4 3566.38 266.747  26
   2  -6  -3 1106.30 156.890   6
   2   6  -3 1294.81 170.469  26
   2   6  -3 1371.95 204.428   9
  -2  -6   3 1393.96 132.792   6
  -2   6   3 1302.09 193.409  27
   2  -6  -3 1136.98 176.347   8
  -2   6   3 1266.38 159.452  26
  -2   6   3 1116.46 167.919   5
  -2   6   2-150.484 85.6081  27
   2  -6  -2 1.98367 66.1597   8
  -2   6   2 14.3583 70.1251   5
   2  -6  -2 7.25761 50.4836   6
  -2  -6   2-25.5568 44.3614   6
   2   6  -2-51.5903 68.4155  26
  -2   6   1-26.1974 76.3997   5
   2  -6  -1-198.682 87.9788   8
  -2   6   1-186.776 88.4068  27
   2  -6  -1-36.1481 81.3607   6
  -2  -6   1-237.283 85.2280   6
   2   6  -1 107.719 95.8620  26
  -2  -6   1 31.3619 44.9108   8
  -2  -6   0 7989.56 387.141   6
  -2   6   0 8006.51 411.059   5
   2   6   0 8164.71 431.309  26
   2  -6   0 8440.99 395.199   8
  -2  -6   0 8265.44 374.026   8
  -2   6   0 7655.53 398.387  27
   2  -6   0 7972.90 355.763   6
  -2  -6  -1 12833.8 486.459   8
   2   6   1 12702.6 546.512  26
   2   6   1 12827.0 563.268  27
   2  -6   1 12661.2 464.713   8
  -2   6  -1 12413.4 486.328  27
   2  -6   1 11898.7 396.857   6
  -2   6  -1 13298.9 524.772   5
  -2   6  -1 11812.7 492.513  14
  -2  -6  -1 12769.7 503.473   6
  -2   6  -2 716.845 136.615   5
   2  -6   2 478.229 95.0237   8
   2   6   2 566.262 133.966  26
  -2  -6  -2 579.998 119.989   6
   2   6   2 674.999 149.042  27
  -2   6  -2 737.166 120.080   9
  -2   6  -2 521.850 122.030  14
  -2   6  -2 662.404 106.053  27
  -2  -6  -2 610.862 131.285   8
   2   6   3 688.724 148.143  27
   2   6   3 656.817 154.692  26
  -2   6  -3 727.139 134.843   5
  -2  -6  -3 677.314 129.268   6
  -2   6  -3 493.252 115.666  14
  -2  -6  -3 732.932 144.058   8
  -2   6  -3 552.217 111.015   9
  -2  -6  -4 13712.4 566.590   8
  -2   6  -4 12914.4 495.149   5
  -2   6  -4 14483.0 546.802  14
  -2  -6  -4 13887.4 539.800   6
   2   6   4 14795.9 616.065  26
   2   6   4 13994.1 600.545  27
  -2   6  -5 144.127 86.0043  14
   2   6   5 213.254 89.7103  27
  -2  -6  -5 224.234 96.2159   8
  -2  -6  -5 101.732 58.3616   6
  -2   6  -5 160.546 77.3167   5
   2   6   5 371.489 119.900  26
  -2  -6  -6 1410.59 169.028   6
  -2  -6  -6 1506.26 196.406   8
   2   6   6 1185.32 174.664  27
  -2   6  -6 1707.94 202.066  14
  -2  -6  -6 1536.71 189.122  18
   2   6   6 1387.58 208.233  26
  -2   6  -6 1341.58 161.382   5
  -2  -6  -7-6.67429 37.2549  13
  -2   6  -7 94.1925 93.2922  14
  -2   6  -7-20.4478 46.3866   5
  -2  -6  -7 22.3390 47.2978   6
  -2  -6  -7 9.24282 63.7839  18
  -2  -6  -7 11.2714 70.0731   8
   2   6   7 29.7205 57.0371  27
   2   6   7 20.9028 85.0353  26
  -2   6  -8 40.0181 77.2722  14
  -2  -6  -8 27.4913 41.7325  13
  -2  -6  -8 29.0736 62.6128  18
   2   6   8-3.01004 55.6935  27
   2   6   8 173.705 95.0748  26
  -2  -6  -8 24.8459 80.5118   8
  -2  -6  -9 5199.77 311.096   8
  -2  -6  -9 4751.47 268.886  18
   2   6   9 4862.36 256.137  16
  -2  -6  -9 5312.87 295.700  13
  -2   6  -9 5224.80 319.894  14
   2   6   9 4773.03 339.884  26
  -2  -6 -10 217.001 72.0640   8
  -2  -6 -10 254.408 74.2718  18
  -2  -6 -10 265.286 77.2205  13
   2   6  10 207.704 94.4857  26
  -2   6 -10 202.126 84.1103  14
   2   6  10 186.195 75.2843  16
  -2   6 -11 1923.27 174.993  14
  -2  -6 -11 1604.64 155.890  13
   2   6  11 1782.31 143.631  16
  -2  -6 -11 1843.45 144.801   8
   2   6  11 1640.69 176.304  26
  -2   6 -12 8861.57 319.734  14
  -2  -6 -12 8755.43 315.192  13
   2   6  12 8287.52 325.039  26
   2   6  12 8076.12 258.579  16
  -2  -6 -13 2618.93 148.709  13
  -2   6 -13 2417.84 143.685  14
   2   6  13 2282.73 110.485  16
   2   6  13 2566.08 146.642  26
   2  -8  -7 1989.51 114.438   8
   2  -8  -6 224.154 54.1170   8
   2   8  -6 235.361 55.6454   9
   2  -8  -6 141.201 42.4347  18
   2  -8  -5 15.2474 40.0331  18
   2  -8  -5 5.34127 35.7356   8
   2   8  -5-43.8673 46.1840   9
  -2  -8   4 11.4667 20.3720  12
   2  -8  -4 72.4081 51.0192  18
   2  -8  -4 4.38040 38.6009   8
   2   8  -4-81.3020 56.2509   9
   2   8  -3 258.918 68.3514   9
   2  -8  -3 269.492 65.1981   8
   2  -8  -2 497.347 76.6765   8
  -2  -8   2 595.834 64.8725  18
   2   8  -2 388.915 58.5930  26
   2   8  -2 399.052 79.1073   9
  -2  -8   1 2853.90 152.915  18
   2  -8  -1 3014.68 159.182   8
   2   8  -1 2389.45 145.090  26
   2   8  -1 2850.30 182.083   9
  -2  -8   0 11909.1 330.991  18
   2   8   0 10514.0 314.411  26
   2   8   0 12291.2 367.651   9
   2  -8   0 11131.2 249.845   8
  -2  -8  -1 5254.64 189.477   8
   2   8   1 5704.79 253.336   9
  -2  -8  -1 5535.04 239.365  18
   2   8   1 5524.21 236.154  26
   2   8   2 358.540 72.4928  26
   2   8   2 205.037 72.6374   9
  -2  -8  -2 284.186 72.1155  18
  -2  -8  -2 306.605 63.3151   8
  -2  -8  -3 4729.49 222.658  18
   2   8   3 5123.27 228.456   9
   2   8   3 4604.18 214.657  26
  -2  -8  -3 4439.16 197.255   8
  -2  -8  -4 952.384 94.7519   8
   2   8   4 992.314 105.699   9
   2   8   4 1080.92 106.253  26
  -2  -8  -4 1054.44 106.236  18
   2   8   5 133.340 48.3008  26
  -2  -8  -5 53.4148 36.7929   8
   2   8   5 112.032 55.8225   9
  -2  -8  -5 87.1330 44.0730  18
  -2  -8  -6 159.012 40.6596   8
  -2  -8  -6 131.473 39.9832  18
   2   8   6 153.752 48.9966   9
   2   8   6 120.401 41.3978  26
   3   1 -20 1270.61 94.2701  10
   3  -1 -19 330.131 47.8882  10
  -3   1  19 192.683 49.2110  26
   3   1 -19 373.994 77.8502  10
   3  -1 -19 118.898 40.0875  19
  -3   1  18 1980.14 165.024  26
   3  -1 -18 1898.05 148.139  10
   3   1 -18 2161.27 200.115  10
   3  -1 -18 1902.13 168.857  19
   3  -1 -17 5916.53 298.266  10
   3  -1 -17 5412.58 318.891  19
   3   1 -17 6058.12 361.736  10
  -3  -1  16 13100.5 479.393  23
   3   1 -16 14031.8 580.491  10
   3  -1 -16 13012.6 474.166  10
  -3   1  16 13643.5 493.087  23
  -3  -1  15 534.541 120.395  23
   3  -1 -15 598.710 102.634  17
  -3   1  15 633.515 126.751  23
   3  -1 -15 613.697 109.483  10
   3   1 -15 736.067 150.345  10
   3   1 -14 1303.70 193.826  10
   3  -1 -14 1339.37 166.788   7
  -3  -1  14 1317.19 178.639  23
   3  -1 -14 1121.42 139.307  17
   3  -1 -14 1096.37 142.724  10
  -3  -1  13 383.662 112.963  23
   3   1 -13 275.121 115.511   9
   3  -1 -13 347.029 101.511   7
   3   1 -13-190.165 188.152   4
   3  -1 -13 251.813 70.3865  10
   3   1 -13 254.231 102.747  10
   3  -1 -13 239.187 73.4894  17
   3  -1 -13 287.424 93.3481  25
  -3   1  13-123.343 155.080   2
   3  -1 -13 137.640 112.762   4
   3  -1 -12 30507.6 621.569   7
   3  -1 -12 31772.7 755.089  25
   3   1 -12 30729.8 588.378  25
   3   1 -12 33500.0 802.404  10
   3  -1 -12 31934.3 602.239  10
   3   1 -12 32671.6 733.892   9
   3  -1 -12 31319.7 629.756  17
   3  -1 -12 32835.3 1450.40   4
  -3   1  12 32770.4 1456.95   2
   3  -1 -11 1933.93 359.829   4
  -3  -1  11 1663.91 274.797   2
   3   1 -11 2467.07 441.386   4
  -3   1  11 1826.01 343.953   2
  -3   1  10 1157.57 282.524   2
   3   1 -10 1887.61 375.968   4
  -3  -1  10 1345.99 265.484   2
   3   1  -9 13189.7 899.900   4
  -3   1   9 12578.8 838.781   2
  -3  -1   9 13224.3 723.861   2
  -3  -1   8 19822.4 848.423   2
   3  -1  -8 19411.3 915.270  22
   3   1  -8 20806.8 1067.60   4
   3  -1  -8 20647.8 351.737   6
  -3   1   8 19444.5 984.043   2
  -3   1   7 7929.28 599.485   2
   3  -1  -7 8098.33 224.076   6
   3  -1  -7 7695.98 559.245  22
  -3  -1   7 7666.14 500.413   2
   3  -1  -6 36156.2 1134.74  22
  -3   1   6 37470.6 1196.99   2
  -3  -1   6 38603.9 1069.90   2
   3  -1  -6 39170.1 475.792   6
   3   1  -6 40338.7 591.522  21
   3  -1  -5 15121.7 703.442  22
  -3   1   5 15392.1 708.320   2
   3  -1  -5 15751.1 293.774   6
  -3  -1   5 15805.2 644.998   2
  -3  -1   5 16588.9 336.298  23
   3   1  -5 15876.2 250.844   5
   3  -1  -4 26338.2 862.319  22
  -3   1   4 25771.4 842.573   2
  -3  -1   4 27889.3 804.676   2
  -3  -1   4 26810.3 378.665  23
  -3   1   4 26778.4 695.648  21
   3  -1  -4 27094.3 368.832   6
   3  -1  -3 43497.0 442.097   6
   3  -1  -3 42382.0 1029.54  22
  -3  -1   3 43860.5 439.101  23
  -3   1   3 43942.1 992.644   2
  -3  -1   3 42803.6 940.527   2
  -3   1   3 43026.6 904.063  21
   3   1  -3 45417.2 650.335  20
  -3  -1   2 25983.3 722.468   2
  -3   1   2 25297.6 669.144   2
  -3   1   2 26611.1 709.977  21
   3  -1  -2 26881.4 327.006   6
  -3  -1   2 27682.3 320.813  23
   3  -1  -2 27383.5 766.171  22
   3   1  -2 26767.7 556.458  20
   3  -1  -1 728.988 54.9403   6
   3  -1  -1 788.160 133.191  22
  -3   1   1 714.548 134.006  21
   3   1  -1 800.445 115.438  20
  -3   1   1 736.271 109.262   2
   3  -1   0 3701.70 259.308  22
  -3  -1   0 3548.96 112.802  23
  -3   1   0 3347.59 257.583  21
  -3  -1   0 3675.84 277.520   2
   3   1   0 3403.26 253.538  20
  -3   1   0 3412.88 192.418   2
   3  -1   1 12821.4 457.282  22
  -3  -1  -1 11781.7 505.663   2
   3   1   1 11380.9 497.042  20
  -3   1  -1 11950.3 316.175   2
  -3  -1  -1 12520.6 534.121   1
  -3   1  -1 12445.5 210.947   5
  -3  -1  -1 12317.1 218.715  23
  -3  -1  -2 29521.8 287.572  22
   3   1   2 30406.2 863.719  20
  -3  -1  -2 30027.0 370.444  23
  -3   1  -2 30304.4 484.456   2
   3  -1   2 30397.3 695.947  22
  -3   1  -2 30773.5 363.293   5
  -3  -1  -2 32126.9 890.542   1
   3   1   3 12274.1 586.371  20
  -3  -1  -3 12021.6 589.586   1
   3  -1   3 11961.8 439.918  22
  -3   1  -3 11886.5 402.440   1
  -3  -1  -3 12174.7 254.682  23
  -3   1  -3 12027.9 247.513   5
  -3   1  -3 11035.1 216.608  23
   3  -1   4 140751. 2029.33  20
   3   1   4 141372. 2095.18  20
  -3  -1  -4 137359. 2157.39   1
   3  -1   4 141175. 1540.95  22
  -3  -1  -4 140270. 966.875  23
  -3   1  -4 143126. 1497.04   1
  -3   1  -4 138915. 916.879   5
  -3   1  -5 4613.41 188.292   5
  -3  -1  -5 4695.05 199.369  23
  -3   1  -5 4699.11 293.714   1
   3  -1   5 4966.12 304.011  22
   3  -1   5 4967.11 389.111  20
   3   1   5 4264.76 385.206  20
  -3  -1  -5 4353.02 417.543   1
   3  -1   6 132637. 2097.26  20
  -3  -1  -6 142449. 2521.80   1
   3   1   6 134731. 2245.01  20
  -3   1  -6 137894. 1108.11   5
  -3   1  -6 138210. 1732.48   1
   3  -1   7 65379.7 1477.50  20
  -3  -1  -7 64878.6 1784.73   1
   3  -1   7 66315.7 1161.71  22
   3   1   7 68507.7 1165.21  21
   3   1   7 61617.9 1536.42  20
  -3   1  -7 64697.9 1264.74   1
  -3   1  -7 64370.1 827.438   5
  -3  -1  -8 4199.98 481.726   1
  -3   1  -8 4154.61 235.013   5
   3  -1   8 4725.51 404.692  20
   3   1   8 4151.79 406.710  20
  -3   1  -9 15.8853 63.8535   5
   3   1   9 212.172 88.9304  20
  -3   1  -9 271.401 177.982   3
  -3  -1  -9-31.5170 100.058   1
   3  -1   9-58.4552 65.5808  20
  -3   1 -10 9627.59 829.348   3
  -3  -1 -10 10118.4 793.493   1
  -3   1 -11 14298.9 411.418  14
  -3  -1 -11 14884.3 493.120  10
  -3   1 -11 14661.7 513.342  10
  -3   1 -11 14937.6 1057.58   3
  -3   1 -11 15196.5 496.026  19
  -3  -1 -11 15073.2 520.037  19
  -3  -1 -11 15354.5 980.243   1
  -3  -1 -11 14392.7 407.551  13
  -3   1 -12 1819.79 202.912  10
  -3  -1 -12 1632.07 152.192  13
  -3   1 -12 1540.58 356.675   3
  -3  -1 -12 1374.87 166.504  10
  -3  -1 -12 1970.58 207.576  19
  -3  -1 -12 1874.31 318.111   1
  -3   1 -12 1484.26 152.034  14
  -3   1 -12 1541.00 177.071  19
  -3   1 -13 11963.0 450.150  14
  -3   1 -13 12719.4 516.913  19
  -3   1 -13 13229.2 564.782  10
  -3  -1 -13 13275.9 560.403  19
  -3  -1 -13 12297.2 508.533  10
  -3  -1 -14 1440.61 191.494  19
  -3  -1 -14 1473.85 183.476  10
  -3   1 -14 1465.17 195.598  10
  -3   1 -14 1503.95 185.699  19
  -3   1 -15 6488.06 402.611  10
  -3   1 -15 6373.43 364.672  19
  -3  -1 -15 6619.62 401.614  19
  -3  -1 -15 6562.78 379.620  10
  -3  -1 -16-72.2173 80.3345  19
  -3   1 -16-30.8248 69.8072  10
  -3   1 -16 18.6565 55.3347  19
  -3   1 -17 91.3475 51.2923  19
  -3   1 -17 98.3878 75.5115  10
  -3  -1 -17 94.1246 75.8916  19
  -3  -1 -18 1836.61 151.222  19
  -3   1 -18 1546.39 112.794  19
  -3  -1 -19 3139.15 142.658  19
   3  -3 -19 352.745 56.2933  19
   3   3 -18 4446.56 215.192  10
   3  -3 -18 3804.14 213.685  19
  -3   3  18 4533.10 215.904  26
   3  -3 -18 3622.40 171.195  13
   3   3 -17 275.180 83.0759  10
   3  -3 -17 242.938 70.5548  13
  -3   3  17 262.677 90.7519  26
   3   3 -16 4384.26 294.872  10
  -3   3  16 4345.39 301.142  26
   3  -3 -16 3884.78 284.489  13
  -3   3  15 175.188 92.9971  26
   3  -3 -15 358.317 122.266  13
   3   3 -15 469.525 119.038  10
   3   3 -15 484.177 146.285   9
  -3   3  14 64.6023 82.0447  26
   3  -3 -14 12.9223 105.663   7
   3   3 -14 19.5108 68.6161  10
   3   3 -14 56.8695 100.695   9
   3  -3 -13 1566.50 206.360   7
   3   3 -13 1757.72 216.742   9
   3  -3 -13 1519.53 196.850  17
   3   3 -13 1261.89 168.167  14
   3   3 -13 1696.80 208.814  10
   3  -3 -12 11486.3 508.636   7
  -3  -3  12 11076.8 378.012  23
   3  -3 -12 11390.9 508.874  17
   3   3 -12 11488.3 505.250  10
   3   3 -12 11102.2 442.529  14
   3   3 -12 11334.0 482.040   9
  -3  -3  11 1173.39 132.006  23
   3  -3 -11 934.389 149.344   7
   3  -3 -11 1180.66 154.344  25
   3   3 -11 1083.09 155.807  10
   3  -3 -11 1154.33 164.477  17
   3   3 -11 998.213 148.042   9
   3   3 -11 989.346 135.009  14
  -3   3  11 957.973 110.777  27
  -3   3  11 1166.11 311.771   2
  -3   3  10 5028.20 609.326   2
  -3   3  10 4300.00 219.913  27
   3  -3 -10 4366.64 242.243  25
   3  -3 -10 4299.80 444.031  22
   3   3 -10 4260.61 265.892  10
   3  -3 -10 4290.16 239.487   6
   3   3 -10 4320.41 234.979  14
   3   3 -10 4245.34 269.789   9
   3  -3 -10 4591.82 291.968  17
  -3  -3  10 4795.66 245.168  23
   3  -3 -10 4403.59 278.861   7
   3   3  -9 22666.1 526.836   5
   3  -3  -9 22650.7 560.754   6
  -3  -3   9 23276.3 514.799  23
   3  -3  -9 21265.9 1060.80  22
   3   3  -8 2534.86 379.083   4
   3  -3  -8 1702.71 298.123  22
  -3  -3   8 2252.98 155.418  23
   3  -3  -8 2152.12 178.230   6
   3   3  -8 2222.24 159.531   5
  -3  -3   7 1108.66 102.063  23
   3   3  -7 1072.26 244.036   4
   3  -3  -7 1340.02 275.781  22
  -3   3   7 727.342 167.442  21
   3  -3  -7 972.309 124.108   6
   3   3  -7 1044.29 104.927   5
   3  -3  -6 31649.3 640.539   6
   3   3  -6 33518.8 1042.33  21
  -3   3   6 30548.4 1134.08  21
   3  -3  -6 33249.9 1312.41  22
   3   3  -6 31321.4 489.789   5
   3   3  -6 34449.8 1218.58   4
  -3  -3   6 31139.9 475.856  23
  -3  -3   5 1406.09 181.358   2
  -3   3   5 903.994 212.251  21
   3   3  -5 1265.88 94.6900   5
   3   3  -5 1307.39 212.753  21
  -3  -3   5 1293.75 94.2449  23
   3  -3  -5 1092.80 241.065  22
   3  -3  -5 1247.52 133.939   6
   3   3  -5 1093.33 220.976   4
   3   3  -4 1681.44 274.237  21
   3  -3  -4 1645.25 142.860   6
  -3   3   4 1580.37 270.865  21
   3   3  -4 1588.62 94.5848   5
   3  -3  -4 1575.72 294.763  22
  -3  -3   4 1488.23 209.466   2
  -3  -3   4 1777.79 98.2355  23
   3   3  -3 18452.1 897.548  21
  -3   3   3 17265.3 898.808  21
   3   3  -3 17574.6 280.080   5
   3  -3  -3 18725.5 971.478  22
  -3  -3   3 17397.4 677.775   2
   3  -3  -3 17869.0 444.134   6
  -3  -3   3 17251.9 267.935  23
   3   3  -2 203.470 36.9289   5
  -3  -3   2 253.466 132.136  22
  -3  -3   2 280.004 37.7753  23
   3   3  -2 335.386 163.824  21
  -3   3   2 194.458 138.576  21
  -3  -3   2 369.467 90.0852   1
   3  -3  -2 348.036 74.5115   6
  -3   3   2 665.190 145.808   2
   3  -3  -2 172.415 148.201  22
  -3  -3   1 27697.6 803.155   1
  -3  -3   1 25601.5 1010.51  22
   3  -3  -1 27756.9 1156.08  22
   3  -3  -1 26495.2 503.746   6
  -3   3   1 26414.5 1115.38  21
   3   3  -1 28023.6 1167.93  21
  -3   3   1 27218.2 671.929   2
  -3  -3   1 26429.9 307.059  23
   3   3  -1 29251.5 1140.64  20
  -3   3   1 28378.0 579.243   5
  -3  -3   0 8205.30 172.772  23
   3  -3   0 8283.85 270.249   6
  -3  -3   0 8619.64 489.131   1
  -3  -3   0 8077.20 536.710  22
   3  -3   0 7822.97 624.783  22
   3   3   0 8645.23 661.366  21
  -3   3   0 8918.78 647.934  21
   3   3   0 7935.54 622.839  20
  -3   3   0 8535.16 314.970   5
  -3  -3  -1 5108.31 394.482  22
  -3  -3  -1 5200.77 421.232   1
  -3  -3  -1 5048.54 143.110  23
   3   3   1 4771.72 496.616  21
  -3   3  -1 5171.53 498.399  21
   3  -3   1 4811.42 195.024   6
   3   3   1 5128.47 524.340  20
   3  -3   1 4949.31 495.826  22
  -3   3  -1 5090.61 247.378   5
  -3  -3  -2 368.748 142.315   1
   3   3   2 244.463 160.142  21
  -3  -3  -2 336.676 46.8890  23
  -3  -3  -2 414.058 124.020  22
  -3   3  -2 216.363 115.460   3
   3  -3   2 306.854 169.962  22
   3  -3   2 366.942 57.2797   6
   3   3   2 376.667 187.948  20
  -3   3  -2 290.931 74.7841   5
  -3   3  -2 339.100 133.327  21
  -3  -3  -3 31865.7 440.387  23
  -3  -3  -3 35007.5 1240.82   1
  -3   3  -3 33950.6 645.729   5
   3  -3   3 33388.8 1275.58  22
  -3  -3  -3 32776.5 871.410  22
  -3   3  -3 35092.9 1240.85  21
   3  -3   3 33819.0 425.636   6
  -3   3  -3 31380.9 1178.90   3
   3   3   3 33619.3 1317.93  21
   3   3   3 32351.4 1354.97  20
  -3   3  -4 21518.3 939.693  21
   3  -3   4 21105.5 1028.87  22
   3   3   4 23053.1 1084.80  21
  -3  -3  -4 22271.1 1045.34   1
   3   3   4 20818.9 1111.21  20
  -3   3  -4 21565.7 1049.48   3
  -3   3  -4 22022.8 533.649   5
   3   3   5 517.897 188.781  20
  -3   3  -5 492.253 95.3759   5
   3  -3   5 142.195 111.205  22
  -3   3  -5 439.393 148.689  21
   3   3   5 580.235 183.350  21
  -3  -3  -5 326.891 159.019   1
  -3   3  -5 276.924 137.866   3
  -3  -3  -6 30484.2 1375.49   1
   3  -3   6 33176.8 1268.60  22
  -3   3  -6 31324.0 1448.06   3
   3   3   6 31287.6 1403.73  20
  -3   3  -6 31562.7 692.453   5
   3   3   6 32354.4 1239.32  21
  -3   3  -7 77203.8 1127.54   5
   3   3   7 69875.1 2093.33  20
   3  -3   7 72520.4 1893.66  22
   3   3   7 73973.5 1795.67  21
  -3  -3  -7 74658.3 2215.74   1
  -3   3  -7 74682.0 2345.37   3
   3  -3   8 5423.93 504.720  22
  -3   3  -8 5610.40 319.090   5
  -3  -3  -8 5044.23 245.343   6
  -3  -3  -8 5284.56 620.654   1
   3   3   8 5538.00 592.262  20
   3  -3   8 5412.49 463.536  20
  -3   3  -8 5674.68 677.769   3
  -3   3  -9 675.944 120.914  14
   3   3   9 542.835 97.9060  26
  -3   3  -9 775.645 131.811   5
  -3  -3  -9 511.441 233.924   1
  -3  -3  -9 812.657 127.491  13
  -3   3  -9 877.565 294.825   3
   3   3   9 505.432 170.982  20
  -3   3 -10 305.717 192.180   3
  -3  -3 -10 175.965 76.0897  13
  -3   3 -10 93.4645 74.7577  14
   3   3  10 91.2318 60.3238  26
   3   3  11 1833.52 183.072  26
  -3   3 -11 1788.39 169.839  10
  -3  -3 -11 1815.92 213.792  13
  -3   3 -11 1979.43 206.477  14
  -3   3 -12 1730.96 190.267   5
  -3  -3 -12 1861.38 222.572  13
  -3   3 -12 1953.77 192.433  10
  -3  -3 -12 1919.30 203.596  19
  -3   3 -12 1938.68 215.488  14
   3   3  12 1957.00 186.670  26
  -3   3 -13 3652.03 281.569  14
  -3   3 -13 3770.94 266.486  10
   3   3  13 3817.93 245.297  26
  -3  -3 -13 3563.81 283.731  19
  -3  -3 -13 3632.72 301.558  13
  -3   3 -14 728.191 119.340  10
  -3  -3 -14 541.294 124.795  19
  -3  -3 -14 536.161 123.262  13
  -3   3 -14 507.085 105.198  14
  -3   3 -15 439.020 91.2629  10
  -3  -3 -15 415.675 102.002  19
  -3  -3 -15 448.810 99.0747  13
  -3   3 -16 62.8648 46.6038  10
  -3  -3 -16 83.2714 50.0739  19
  -3  -3 -16 183.482 60.0733  13
  -3  -3 -17 507.164 58.5449  13
   3   3  17 519.966 77.9641  16
  -3  -3 -17 430.738 72.1366  19
  -3   5  16 9037.52 277.150  26
   3  -5 -16 8461.72 272.840  13
   3   5 -15 629.743 100.999   9
  -3   5  15 514.761 94.3352  26
   3  -5 -15 469.300 88.1168  13
   3   5 -14 953.960 137.575   9
   3  -5 -14 936.601 139.476  13
  -3   5  14 1021.36 144.913  26
   3  -5 -13 1442.18 187.952  13
  -3   5  13 1370.88 126.717  27
   3   5 -13 1259.62 167.467   9
  -3   5  13 1316.61 177.469  26
   3  -5 -12 15287.2 598.294  13
  -3   5  12 14687.5 487.292  27
   3   5 -12 16282.4 475.672  14
   3   5 -12 17200.3 583.595   9
  -3   5  12 16163.5 615.404  26
   3  -5 -12 16701.4 569.952   7
   3  -5 -11 511.612 119.822   7
  -3   5  11 330.781 109.886  26
   3  -5 -11 588.979 131.879  13
   3   5 -11 487.180 98.0790  14
   3   5 -11 493.603 138.374   9
  -3   5  11 657.218 127.009  27
   3  -5 -11 538.270 100.456   8
  -3   5  10 102.650 97.2492  26
   3  -5 -10-30.4328 63.9346   7
   3   5 -10-88.3194 65.6920  14
   3   5 -10 39.6919 98.3567   9
   3  -5 -10-55.7925 50.9621   6
   3  -5 -10-7.21052 65.8342   8
  -3   5  10 199.242 83.8743  27
   3   5  -9 1848.22 220.242   9
  -3   5   9 1899.16 228.894  26
   3  -5  -9 1981.34 197.654   6
   3   5  -9 1890.33 164.152  14
  -3   5   9 1884.33 218.553  27
   3  -5  -9 1651.98 180.357   7
   3  -5  -9 1794.03 195.808   8
   3  -5  -8 5474.19 296.757   7
  -3   5   8 5532.71 362.224  26
   3  -5  -8 5148.50 325.317   6
  -3   5   8 4994.14 345.463  27
   3   5  -8 5089.78 344.921   9
   3  -5  -8 5892.21 360.992   8
   3   5  -8 5466.17 320.140  26
   3  -5  -7 724.437 104.542   7
  -3   5   7 760.353 142.323  27
   3  -5  -7 766.819 141.403   6
  -3   5   7 793.992 162.207   5
   3   5  -7 724.923 128.236  26
   3   5  -7 554.258 130.127   9
   3  -5  -7 622.627 134.161   8
  -3   5   7 696.426 134.366  26
  -3   5   6 2005.55 209.082  26
  -3  -5   6 2828.99 474.170  22
   3  -5  -6 2504.09 238.003   6
   3   5  -6 2640.09 223.966  26
   3   5  -6 2637.04 236.624   9
  -3   5   6 2187.40 248.450   5
  -3   5   6 2087.34 222.762  27
   3  -5  -6 2297.60 359.092  22
  -3   5   6 2229.81 358.555  21
   3  -5  -5 2246.28 391.886  22
  -3   5   5 2316.75 244.872   5
   3   5  -5 2453.99 215.960  26
  -3  -5   5 2893.79 489.908  22
  -3   5   5 2484.73 242.034  27
   3   5  -5 2251.13 225.592   9
  -3   5   5 2304.88 384.851  21
  -3   5   5 2444.44 206.381  26
  -3   5   4 6763.67 344.075  24
  -3   5   4 7265.87 383.769  27
   3   5  -4 6820.95 370.733   9
  -3  -5   4 6736.27 719.011  22
   3   5  -4 6963.44 638.978  21
   3  -5  -4 7016.78 381.378   6
  -3   5   4 7538.23 731.842  21
  -3   5   4 7413.51 422.657   5
  -3   5   4 6091.63 292.264  26
   3   5  -4 7555.42 366.402  26
   3  -5  -4 6358.00 667.759  22
   3   5  -3 6822.94 694.408  21
   3   5  -3 7103.59 355.920  26
  -3  -5   3 7013.24 714.897  22
  -3   5   3 7153.91 715.899  21
  -3   5   3 6765.49 344.240  24
  -3   5   3 7729.78 426.407   5
  -3   5   3 7051.10 284.186  26
  -3   5   3 7186.76 375.840  27
   3  -5  -3 6876.32 370.907   6
   3  -5  -3 7447.08 735.615  22
  -3   5   2 4593.03 330.709   5
   3  -5  -2 3709.78 528.913  22
  -3  -5   2 4062.35 533.151  22
  -3   5   2 4044.28 271.857  24
   3   5  -2 4478.64 576.976  21
  -3   5   2 4457.41 577.563  21
  -3   5   2 4084.76 271.071  27
   3   5  -2 4182.37 275.205  26
   3  -5  -2 4315.88 284.408   6
   3   5  -1 281.377 82.7883  26
  -3   5   1 109.677 82.5030   5
  -3  -5   1 556.177 184.548  22
  -3   5   1 229.997 66.2745  27
   3   5  -1 367.982 171.483  21
  -3   5   1 377.393 183.444  21
   3  -5  -1-16.4008 100.238  22
   3  -5  -1 187.989 72.2500   6
  -3   5   1 180.281 71.6105  24
  -3  -5   1 455.871 75.8491   8
   3  -5   0 613.846 107.190   6
  -3   5   0 668.761 129.536   5
   3   5   0 704.349 121.858  27
  -3   5   0 890.109 111.894  27
   3  -5   0 964.955 278.985  22
   3   5   0 521.048 233.501  21
  -3   5   0 922.779 265.743  21
  -3   5   0 555.525 112.468  24
   3   5   0 663.602 128.849  26
  -3  -5   0 613.248 96.5812   8
  -3  -5   0 520.136 188.670  22
  -3   5  -1 979.824 105.525  27
  -3   5  -1 1258.43 172.852   5
  -3   5  -1 1205.02 148.006  24
   3   5   1 916.074 280.436  21
   3   5   1 1047.44 152.073  26
   3   5   1 1251.37 162.456  27
   3  -5   1 820.887 273.701  22
  -3   5  -1 1099.11 290.119  21
  -3  -5  -1 812.511 115.704   8
   3  -5   1 934.474 120.031   6
  -3  -5  -2 3262.29 234.426   8
  -3   5  -2 4279.04 305.691   5
  -3   5  -2 3472.27 244.426  24
   3  -5   2 3155.20 506.904  22
   3  -5   2 3367.24 199.987   6
   3   5   2 3546.50 530.072  21
  -3   5  -2 3317.77 484.557  21
   3   5   2 3528.45 268.455  27
   3   5   2 3947.19 287.175  26
  -3  -5  -3 82.4953 66.6636   8
   3   5   3 48.3545 63.5187  26
  -3   5  -3 277.150 138.011  21
  -3   5  -3 107.502 80.3286  14
   3   5   3 279.450 98.2851  27
  -3   5  -3 70.4208 58.1658  24
  -3   5  -3 61.9220 74.3332   5
  -3   5  -4 22941.9 564.743  24
  -3   5  -4 21347.0 1074.54  21
   3  -5   4 23466.3 1312.87  22
   3   5   4 22266.2 1272.71  21
  -3   5  -4 24335.4 705.369  14
  -3  -5  -4 21945.9 648.712   8
   3   5   4 21687.8 651.328  27
  -3   5  -4 23964.1 709.859   5
   3   5   4 22314.0 685.179  26
  -3  -5  -4 23726.3 723.210   6
  -3   5  -5 597.560 132.044  14
  -3  -5  -5 822.724 149.959   8
   3   5   5 858.297 240.134  21
  -3  -5  -5 932.316 114.104  13
  -3  -5  -5 780.521 145.188   6
  -3   5  -5 578.629 88.7325  24
   3   5   5 560.689 113.021  27
  -3   5  -5 923.163 157.478   5
   3   5   5 561.970 126.122  26
   3  -5   5 1263.63 309.404  22
  -3   5  -6 39211.0 931.003  14
  -3  -5  -6 34492.5 828.226  18
  -3  -5  -6 37875.2 902.806   8
  -3   5  -6 38113.9 893.475   5
  -3  -5  -6 37808.3 883.609   6
  -3  -5  -6 38486.9 815.633  13
   3   5   6 37386.5 842.558  27
   3   5   6 38345.5 939.230  26
  -3  -5  -7 8562.88 406.660  13
  -3  -5  -7 8080.35 399.058  18
  -3  -5  -7 8996.52 414.471   6
   3   5   7 8985.69 471.203  26
  -3  -5  -7 8772.04 437.402   8
  -3   5  -7 8830.50 429.246   5
   3   5   7 8346.09 391.867  27
  -3   5  -7 8777.85 454.260  14
  -3  -5  -8 1065.72 158.564  13
  -3   5  -8 1072.76 154.919   5
   3   5   8 830.285 127.353  27
   3   5   8 696.694 152.878  26
  -3  -5  -8 940.014 157.123   8
  -3  -5  -8 839.707 126.468   6
  -3  -5  -8 886.316 141.502  18
  -3   5  -8 840.406 162.898  14
  -3  -5  -9 312.373 100.139  13
  -3  -5  -9 305.028 84.8928  18
  -3  -5  -9 254.777 64.7495   6
  -3   5  -9 366.791 99.9936   5
  -3  -5  -9 255.048 89.5666   8
  -3   5  -9 198.481 105.872  14
   3   5   9 174.013 91.9243  26
  -3  -5 -10 5454.38 360.028  13
  -3   5 -10 5776.30 365.756  14
  -3  -5 -10 5818.45 292.979  18
  -3   5 -10 6265.03 319.345   5
  -3  -5 -10 5792.09 320.381   8
   3   5  10 5262.70 355.226  26
  -3  -5 -11 9045.33 454.684  13
  -3   5 -11 8763.20 431.439  14
  -3  -5 -11 8168.25 342.221   8
  -3   5 -12 471.020 115.645  14
   3   5  12 370.662 96.3944  26
  -3  -5 -12 343.941 101.124  13
  -3  -5 -13 7390.12 357.663  13
  -3   5 -13 7110.12 326.330  14
   3   5  13 6753.78 292.663  26
   3   5  13 7165.76 335.530  16
   3   5  14 2153.49 129.379  26
  -3  -5 -14 2284.00 174.569  13
   3   5  14 1919.53 156.603  16
  -3   5 -14 2192.27 161.510  14
  -3  -5 -15 4082.73 183.169  13
   3   5  15 3962.43 175.313  16
   3   7 -11 185.057 48.8805   9
  -3   7  11 279.258 52.7196  26
  -3   7  10 376.911 70.5852  27
   3  -7 -10 276.600 55.5667   8
   3   7 -10 442.009 77.3450   9
  -3   7  10 399.014 68.0995  26
   3  -7  -9 3149.60 191.269   8
  -3   7   9 3265.54 217.271  27
  -3   7   9 3218.18 185.344  26
   3  -7  -9 2745.45 137.080  18
   3   7  -9 3342.62 207.039   9
  -3   7   8 1358.17 158.522  27
  -3   7   8 1353.88 134.054  26
   3   7  -8 1403.12 153.720   9
   3  -7  -8 1506.57 129.302  18
   3  -7  -8 1303.05 147.828   8
  -3   7   7 348.136 81.9764  26
   3   7  -7 188.708 92.0539   9
  -3   7   7 328.251 96.2739  27
   3  -7  -7 233.265 90.3512   8
  -3   7   6 2522.15 191.094  26
  -3   7   6 3154.22 261.598  27
   3  -7  -6 2818.18 244.832   8
   3   7  -6 2713.35 231.344   9
   3   7  -6 2370.12 186.883  26
   3  -7  -5-29.8871 67.2417   8
  -3   7   5-7.46830 64.8435  27
   3   7  -5 18.7061 97.5280   9
   3   7  -5 46.6739 66.5874  26
  -3   7   5 24.9564 56.4047  26
   3   7  -4 985.767 147.372  26
   3  -7  -4 1230.14 172.451   8
  -3   7   4 1047.99 165.274  27
   3   7  -4 916.101 162.555   9
   3  -7  -3 2115.18 216.812   8
   3   7  -3 2020.77 226.676   9
  -3  -7   3 2133.65 163.302  18
  -3   7   3 1398.57 154.790  14
   3   7  -3 1715.83 192.276  26
  -3   7   3 1966.14 215.299  27
  -3   7   2 304.748 83.6572  14
   3   7  -2 213.791 90.9542  26
  -3  -7   2 108.415 58.5252  18
  -3   7   2 90.5840 60.8456  27
   3   7  -2 164.334 104.479   9
   3  -7  -2 70.5165 73.5225   8
  -3  -7   1 719.756 119.247  18
  -3   7   1 390.395 92.1613  14
   3  -7  -1 557.578 112.858   8
   3   7  -1 1100.11 187.289   9
  -3   7   1 644.324 121.813  27
   3   7  -1 806.513 144.562  26
  -3  -7   1 729.684 103.016   8
   3  -7   0 105.453 63.7540   8
  -3  -7   0-42.7490 60.8016  18
  -3   7   0-116.903 58.6585  27
  -3   7   0-187.672 77.1971  14
  -3  -7   0 0.36317 46.7565   8
   3   7   0-11.9862 76.7812  26
  -3   7  -1 244.232 95.0353  14
  -3  -7  -1 152.967 83.0833  18
  -3  -7  -1 340.243 88.6748   8
   3   7   1 304.920 104.565  26
   3  -7   1 296.662 82.9806   8
  -3  -7  -2 55.0779 56.6144   8
  -3   7  -2-44.9728 60.3797  14
  -3  -7  -2 40.1896 77.3154  18
   3   7   2-18.6200 79.1865  26
  -3   7  -3 2113.07 203.524  14
  -3  -7  -3 2218.45 209.274   8
   3   7   3 2063.76 228.069  26
  -3  -7  -3 2415.89 225.120  18
  -3  -7  -4 6315.72 345.064   8
  -3  -7  -4 6131.79 343.466  18
  -3   7  -4 5189.35 305.810  14
   3   7   4 6025.43 371.778  26
  -3  -7  -5 75.6777 81.2223  18
  -3  -7  -5 71.4647 74.3235   8
   3   7   5 122.280 90.1177  26
  -3   7  -5 20.3456 68.6472  14
  -3  -7  -6 11309.3 423.967  18
  -3  -7  -6 11636.5 443.589   8
   3   7   6 11765.3 467.023  26
  -3   7  -6 11002.1 402.508  14
  -3  -7  -7 7303.62 331.856   8
   3   7   7 7970.80 363.536  26
  -3  -7  -7 7232.54 311.634  18
  -3   7  -7 7062.58 307.534  14
  -3  -7  -8 1436.49 126.327  18
  -3  -7  -8 1558.29 142.313   8
  -3   7  -8 1331.66 127.221  14
   3   7   8 1649.37 159.619  26
   3   7   9 49.9932 51.2502  26
  -3   7  -9 87.9701 47.1800  14
  -3  -7  -9 50.1691 40.6246   8
   3   7  10 651.525 78.3322  26
  -3  -7 -10 632.717 63.9653   8
  -3   7 -10 692.725 73.0938  14
   4   0 -19 2590.24 165.500  10
   4   0 -18 59.4947 51.0102  10
   4   0 -17 2442.46 220.392  10
   4   0 -17 2204.27 175.630  19
  -4   0  16 193.714 81.2701  23
   4   0 -16 257.143 93.6589  10
   4   0 -15 1970.15 210.320  10
  -4   0  15 1588.10 192.764  23
   4   0 -14 8403.85 409.220  10
  -4   0  14 8112.84 434.290  23
   4   0 -14 8481.23 424.301  25
  -4   0  13 19135.6 652.226  23
   4   0 -13 19832.0 1222.93   4
   4   0 -13 18151.8 588.094  25
  -4   0  13 18816.6 1008.93   2
   4   0 -13 19806.7 612.752  10
   4   0 -12 3582.09 242.903  25
  -4   0  12 3507.46 277.096  23
   4   0 -12 3937.27 554.653   4
  -4   0  12 3570.38 457.176   2
   4   0 -12 3427.93 235.798  10
   4   0 -11 11235.5 910.572   4
  -4   0  11 10887.5 795.773   2
  -4   0  10 20382.9 1059.93   2
  -4   0   9 30636.8 1261.54   2
  -4   0   8 163346. 2774.62   2
  -4   0   7 6050.80 516.854   2
  -4   0   6 322333. 1675.44  23
  -4   0   6 335060. 3529.93   2
  -4   0   5 5949.60 209.684  23
  -4   0   5 5746.89 451.435   2
  -4   0   4 11149.2 578.859   2
   4   0  -4 11735.7 582.890  22
  -4   0   4 11353.1 263.571  23
   4   0  -4 11040.5 281.870  20
   4   0  -3 2534.91 250.382  22
  -4   0   3 2575.89 118.618  23
  -4   0   3 2802.23 277.041   2
   4   0  -3 2552.22 166.270  20
  -4   0   2 4972.65 341.025   2
   4   0  -2 5162.33 271.591  20
   4   0  -2 5091.87 322.506  22
  -4   0   2 5459.72 160.637  23
  -4   0   1 165287. 822.400  23
   4   0  -1 170185. 1597.01  22
  -4   0   1 167981. 1854.27   2
  -4   0   0 974.901 147.471   2
   4   0   0 974.896 111.389  22
   4   0   0 883.978 146.699  20
  -4   0   0 1104.99 73.8331  23
  -4   0  -1 130565. 773.537  23
   4   0   1 133572. 1773.38  20
   4   0   1 133936. 1029.21  22
   4   0   2 31.3415 18.9076  22
   4   0   2 35.2170 62.3585  20
  -4   0  -2 52.5186 73.1357   2
  -4   0  -2 34.9734 36.7740  23
  -4   0  -3 661.732 146.558   1
  -4   0  -3 825.436 77.5598  23
   4   0   3 662.876 150.050  20
  -4   0  -3 891.713 56.0796   5
  -4   0  -4 12427.6 298.124  23
   4   0   4 12475.4 650.262  20
  -4   0  -4 12873.3 622.280   1
  -4   0  -4 12513.0 239.378   5
  -4   0  -5 19987.8 347.870   5
  -4   0  -5 19370.1 415.697  23
   4   0   5 20191.6 856.259  20
  -4   0  -5 21361.5 834.232   1
  -4   0  -6 146096. 2368.79   1
  -4   0  -6 139467. 1030.71   5
   4   0   7 6433.35 517.771  20
  -4   0  -7 7673.86 574.113   1
   4   0   8 20027.0 916.584  20
  -4   0  -8 21641.6 976.324   1
   4   0   9 8885.78 617.425  20
  -4   0  -9 8791.35 651.859   1
  -4   0 -10 1287.01 252.319   1
  -4   0 -11 13551.7 508.066  10
  -4   0 -11 14472.8 518.477  19
  -4   0 -12 12090.6 514.240  10
  -4   0 -12 12544.3 519.311  19
  -4   0 -12 11469.8 824.852   3
  -4   0 -13 40094.5 982.971  10
  -4   0 -13 42108.3 996.248  19
  -4   0 -14 3697.86 311.556  10
  -4   0 -14 3814.55 308.450  19
  -4   0 -15 864.703 154.434  10
  -4   0 -15 1072.24 164.782  19
  -4   0 -16 105.506 79.9990  19
  -4   0 -17 266.494 79.8133  19
  -4   0 -18 3139.52 175.857  19
   4   2 -19 1529.72 129.145  10
   4  -2 -19 1186.09 107.210  19
  -4   2  19 1387.69 110.394  26
   4   2 -18 3190.21 227.265  10
   4  -2 -18 2528.73 192.343  19
  -4   2  18 3173.79 214.312  26
   4   2 -17 245.531 94.6818  10
  -4   2  17 292.523 95.4626  26
   4  -2 -17 232.042 74.5323  13
   4  -2 -16 620.713 122.228  13
   4   2 -16 545.901 134.180  10
   4  -2 -16 458.849 101.183  17
  -4   2  15 414.923 91.0933  23
   4   2 -15 637.005 139.009  10
  -4  -2  15 526.478 99.5835  23
   4  -2 -15 652.714 138.373   7
   4  -2 -15 598.220 124.703  17
  -4   2  14 310.532 88.9102  23
  -4  -2  14 235.880 73.9817  23
   4   2 -14 362.174 113.325  10
   4  -2 -14 323.544 107.764   7
   4   2 -14 424.122 127.399   9
   4  -2 -14 325.180 106.325  17
  -4   2  13 1869.78 191.218  23
   4   2 -13 1888.56 222.325  10
   4   2 -13 1632.75 195.480   9
  -4  -2  13 1934.98 195.928  23
   4  -2 -13 1851.17 202.396  17
   4  -2 -13 1765.24 202.113   7
   4  -2 -13 1729.30 204.674  25
   4  -2 -12 439.679 106.343  25
  -4   2  12 422.757 109.672  23
  -4   2  12-122.007 166.790   2
   4   2 -12 621.598 240.285   4
   4  -2 -12 389.938 100.451  17
   4  -2 -12 549.934 193.076   4
   4  -2 -12 493.799 123.540   7
   4   2 -12 618.952 131.086  10
   4   2 -12 436.106 113.645   9
  -4  -2  12 349.626 102.230  23
   4  -2 -11 5338.56 298.955   7
  -4   2  11 5775.57 303.839  23
   4  -2 -11 5655.15 308.655  25
  -4  -2  11 5965.72 324.316  23
   4   2 -11 6204.84 689.959   4
   4   2 -11 6311.69 354.310  10
   4   2 -11 5830.78 296.993   9
   4  -2 -11 5909.00 319.639  17
  -4   2  11 4837.67 595.552   2
   4   2 -11 5819.76 280.351  14
  -4  -2  10 1255.11 154.469  23
   4   2 -10 927.612 270.526   4
  -4   2  10 1082.65 286.180   2
   4  -2 -10 1107.07 113.922   6
   4  -2 -10 879.166 226.740  22
   4  -2  -9 63268.6 1873.27  22
   4   2  -9 65955.2 2036.37   4
   4  -2  -9 62937.8 832.047   6
  -4   2   9 62584.4 2004.35   2
  -4  -2   9 63521.2 952.497  23
  -4  -2   9 62831.3 1496.60   2
  -4  -2   8 102963. 1127.38  23
   4   2  -8 106735. 2459.17   4
  -4   2   8 99375.1 1013.81  23
   4  -2  -8 104230. 2363.56  22
   4  -2  -8 100686. 1052.62   6
  -4   2   8 105663. 2481.82   2
  -4  -2   8 101257. 1892.62   2
  -4   2   7 17107.4 380.409  23
  -4  -2   7 16717.5 428.680  23
   4  -2  -7 17635.7 953.997  22
   4   2  -7 18251.7 954.457   4
   4  -2  -7 16843.8 418.576   6
  -4   2   7 18271.8 992.938   2
  -4  -2   7 16612.5 746.408   2
  -4  -2   6 95675.2 1763.86   2
  -4  -2   6 93465.1 933.327  23
   4   2  -6 89726.6 1965.19   4
   4  -2  -6 96783.6 2174.66  22
  -4   2   6 93874.8 789.930  23
  -4   2   6 95919.1 1690.29  21
   4  -2  -6 93228.4 965.766   6
  -4   2   6 92273.7 2077.22   2
   4   2  -6 97502.6 1520.04  21
   4   2  -6 91290.9 674.802   5
  -4  -2   5 47326.1 1218.15   2
  -4   2   5 44758.8 470.068  23
  -4  -2   5 46995.1 612.289  23
   4   2  -5 45044.6 1113.28  21
  -4   2   5 45466.6 1212.92  21
   4   2  -5 48930.0 1315.59   4
   4  -2  -5 44144.5 645.670   6
  -4   2   5 44750.9 1349.95   2
   4   2  -5 43565.4 395.075   5
   4  -2  -5 46361.7 1451.41  22
  -4  -2   4 21353.6 813.776   2
   4  -2  -4 22614.5 980.042  22
  -4   2   4 20818.0 833.914  21
   4   2  -4 20793.1 639.657  20
   4  -2  -4 20326.6 424.152   6
  -4  -2   4 20525.4 381.272  23
  -4   2   4 19721.3 824.708   2
  -4   2   4 19144.5 266.983  23
  -4  -2   3 12259.3 615.297   2
   4  -2  -3 12685.2 713.922  22
   4   2  -3 12232.2 540.651  20
  -4   2   3 11905.5 640.943  21
  -4  -2   3 11838.7 276.313  23
  -4   2   3 11587.3 177.640  23
  -4   2   3 11507.7 575.868   2
   4  -2  -3 11803.6 313.469   6
  -4   2   2 74012.8 1293.05   2
  -4  -2   2 76326.7 671.975  23
   4   2  -2 75469.8 1437.64  20
  -4   2   2 79180.8 1654.74  21
   4  -2  -2 77567.7 765.186   6
   4  -2  -2 78460.0 1712.71  22
  -4  -2   2 74218.2 1556.41   2
  -4  -2   1 5150.13 417.876   2
  -4   2   1 4719.42 423.296  21
  -4   2   1 5683.50 218.042   5
   4  -2  -1 5237.16 191.519   6
  -4  -2   1 5250.86 174.854  23
  -4   2   1 5135.02 251.468   3
  -4   2   1 4982.01 296.282   2
   4  -2  -1 5369.23 447.326  22
   4   2  -1 5050.89 396.255  20
  -4  -2   0 5540.69 182.349  23
  -4   2   0 4876.82 425.985  21
   4   2   0 5387.65 431.709  20
   4  -2   0 5722.87 192.699   6
   4  -2   0 5641.34 447.104  22
  -4   2   0 5794.17 328.018   3
  -4   2   0 5836.79 217.628   5
  -4   2   0 5727.61 271.005   2
  -4  -2   0 5995.85 439.798   1
  -4  -2   0 5481.19 436.520   2
  -4   2  -1 23518.0 418.185   2
  -4  -2  -1 23310.7 625.492  22
   4  -2   1 26491.8 933.563  22
  -4   2  -1 24649.6 936.319  21
   4   2   1 24500.5 948.531  20
   4  -2   1 24732.3 377.967   6
  -4  -2  -1 25304.1 393.562  23
  -4   2  -1 24603.2 446.837   5
  -4  -2  -1 24664.6 933.108   1
  -4  -2  -2 46426.6 1339.68   1
  -4  -2  -2 41972.6 537.520  23
  -4   2  -2 43027.0 606.940   5
  -4  -2  -2 44763.1 705.562  22
  -4   2  -2 41933.8 1216.83  21
   4  -2   2 42824.4 455.327   6
   4   2   2 40924.8 1268.52  20
   4  -2   2 45192.0 1208.73  22
  -4   2  -3 43250.6 633.738   5
  -4  -2  -3 43972.7 1385.06   1
  -4  -2  -3 42028.7 568.165  23
   4  -2   3 44539.4 1186.87  22
   4   2   3 40495.4 1319.74  20
   4  -2   3 42599.5 389.242   6
  -4  -2  -4 13991.2 352.507  23
  -4  -2  -4 13792.8 826.487   1
   4  -2   4 14708.8 683.372  22
  -4   2  -4 13914.2 378.646   5
  -4  -2  -5 183.449 63.1346  23
   4  -2   5 239.498 98.2323  22
   4   2   5 56.0901 93.9607  20
  -4  -2  -5-23.6623 81.5279   1
  -4   2  -5 6.00959 50.6413   5
   4  -2   6 30220.1 975.003  22
   4   2   6 30664.6 1079.38  21
  -4  -2  -6 30177.5 1335.79   1
   4  -2   6 30093.8 1185.83  20
  -4   2  -6 29204.9 1340.90   3
   4   2   6 28081.2 1217.56  20
  -4   2  -6 29527.8 609.852   5
   4   2   7 19483.9 835.654  21
   4  -2   7 19056.4 932.512  20
  -4   2  -7 17726.5 1106.56   3
   4   2   7 17797.6 981.093  20
  -4   2  -7 19556.5 520.050   5
  -4   2  -8 11688.2 939.758   3
   4   2   8 11302.7 778.089  20
   4  -2   8 11177.6 708.603  20
  -4   2  -8 11719.8 426.775   5
  -4  -2  -8 11594.2 888.735   1
   4   2   9 33450.6 1337.79  20
  -4   2  -9 34155.4 764.132   5
  -4   2  -9 34902.1 1662.12   3
  -4  -2  -9 33027.7 1523.23   1
  -4  -2 -10 16826.0 1105.39   1
  -4   2 -10 17462.0 1198.31   3
  -4   2 -10 18056.9 523.759  10
  -4   2 -10 17532.7 515.622  19
  -4  -2 -10 18736.1 554.704  19
  -4   2 -10 17297.6 569.489   5
  -4   2 -10 16747.3 492.263  14
   4   2  10 18541.9 924.169  20
  -4  -2 -10 17290.6 561.844  13
  -4  -2 -11 22552.0 1220.29   1
  -4  -2 -11 22873.4 683.120  13
  -4   2 -11 22796.0 658.068   5
  -4   2 -11 23058.9 663.876  10
  -4   2 -11 21206.6 602.563  14
  -4   2 -11 22470.6 1336.69   3
  -4  -2 -11 23542.3 676.475  19
  -4   2 -11 22416.1 641.833  19
  -4  -2 -12 5957.46 356.648  13
  -4   2 -12 5892.19 355.411  10
  -4   2 -12 6041.61 346.735  19
  -4  -2 -12 6507.81 379.927  19
  -4   2 -12 5832.82 322.143  14
  -4  -2 -13 12733.2 513.063  13
  -4   2 -13 12623.8 532.836  10
  -4   2 -13 12499.9 468.474  14
  -4   2 -13 13480.0 519.620  19
  -4  -2 -13 13095.2 556.020  19
  -4   2 -14 336.861 92.1120  19
  -4  -2 -14 414.055 111.491  19
  -4  -2 -14 417.675 97.7904  13
  -4   2 -14 404.478 109.981  10
  -4   2 -14 396.945 97.9047  14
  -4   2 -15 3657.06 271.844  10
  -4   2 -15 3787.67 247.543  19
  -4  -2 -15 3671.31 283.578  19
  -4  -2 -15 3387.45 226.129  13
  -4   2 -16 53.9625 52.5928  10
  -4   2 -16-102.292 55.2668  19
  -4  -2 -16 86.9509 65.6206  19
  -4   2 -17 4755.63 172.860  19
  -4  -2 -17 4705.65 248.850  19
   4   2  17 4328.00 173.699  16
  -4  -2 -18 11845.6 294.497  19
   4  -4 -17 19.0045 36.5098  13
  -4   4  17 42.2393 50.6912  26
   4  -4 -16-20.4681 48.2546  13
  -4   4  16 36.8077 58.5130  26
   4   4 -16 35.9972 50.3345  10
   4  -4 -15 717.241 136.836  13
   4   4 -15 824.850 125.437  10
   4   4 -15 738.624 144.040   9
  -4   4  15 829.251 142.895  26
  -4   4  14 1424.20 192.026  26
   4   4 -14 1276.99 159.710  10
   4   4 -14 1589.81 202.020   9
   4  -4 -14 1446.72 196.216   7
   4  -4 -13 3079.60 277.876   7
  -4   4  13 2810.16 206.907  27
   4   4 -13 2966.82 261.368   9
  -4   4  13 2854.59 273.392  26
   4   4 -13 2910.51 246.927  10
  -4   4  12 1323.38 157.303  27
   4   4 -12 1318.60 154.927  14
   4   4 -12 1428.94 183.163  10
   4   4 -12 1459.93 191.607   9
   4  -4 -12 1391.94 193.558   7
   4  -4 -12 1298.05 190.032  17
  -4   4  12 1363.79 202.417  26
   4  -4 -11 4811.97 334.659   7
  -4   4  11 4902.03 306.264  27
   4  -4 -11 4959.68 262.716   6
   4   4 -11 4639.15 319.188   9
   4  -4 -11 4661.40 342.260  17
   4   4 -11 5228.48 328.959  10
  -4   4  11 4912.30 352.108  26
   4   4 -11 5055.45 275.664  14
  -4   4  10 2102.93 205.206  27
   4   4 -10 2049.68 199.251  10
   4  -4 -10 2064.64 196.230   6
   4   4 -10 2162.47 220.781   9
   4  -4 -10 2226.77 232.137  17
  -4   4  10 2156.40 227.929  26
   4   4 -10 2153.10 168.735  14
   4  -4 -10 2211.64 219.740   7
   4  -4  -9 25084.0 665.832   7
  -4   4   9 24505.1 680.076  27
   4   4  -9 24556.1 501.506  14
   4   4  -9 25140.9 617.930  10
   4  -4  -9 25039.2 678.950   6
   4   4  -9 23754.2 661.337   9
   4  -4  -9 24076.6 689.919  17
  -4   4   9 24938.7 1204.03   2
  -4  -4   9 24166.9 1407.24  22
  -4   4   9 24881.9 722.135  26
   4  -4  -9 23151.0 1074.04  22
  -4   4   8 52628.3 1740.31   2
  -4  -4   8 54001.2 2115.32  22
   4  -4  -8 50922.3 891.871   7
   4  -4  -8 47883.1 1690.60  22
  -4   4   8 51540.1 979.923  27
   4  -4  -8 52241.0 993.994   6
   4   4  -8 49142.4 913.474   9
   4  -4  -8 53240.4 961.644  17
   4   4  -8 49967.9 912.443  26
  -4   4   8 53129.1 990.807  26
   4  -4  -7 5264.27 260.028   7
   4   4  -7 5557.96 291.684  26
   4  -4  -7 5182.63 582.223  22
  -4   4   7 5031.42 486.409  21
   4  -4  -7 5529.77 329.176   6
  -4  -4   7 4803.09 629.656  22
   4   4  -7 4910.57 282.150   9
   4  -4  -7 4723.69 263.333  17
  -4   4   7 4814.12 515.971   2
  -4   4   7 5203.70 305.058  27
  -4   4   7 5041.88 277.279  26
  -4  -4   6 51802.9 2001.50  22
   4  -4  -6 47261.5 1753.73  22
  -4   4   6 47506.9 1623.10  21
   4  -4  -6 50431.4 967.370   6
  -4   4   6 48972.3 1551.34   2
  -4  -4   5 9859.60 851.494  22
   4  -4  -5 9599.22 804.128  22
   4   4  -5 10329.6 747.369  21
  -4   4   5 9741.81 756.436  21
   4  -4  -5 10232.3 435.400   6
  -4   4   5 9858.34 645.677   2
  -4  -4   4 8340.87 761.951  22
   4  -4  -4 8574.07 762.020  22
   4   4  -4 8797.64 720.219  21
  -4   4   4 8498.93 718.462  21
   4  -4  -4 8265.29 382.216   6
  -4   4   4 9576.39 451.453   5
  -4  -4   3 1993.07 347.739  22
   4  -4  -3 2509.94 413.219  22
   4   4  -3 2352.84 389.270  21
  -4   4   3 1978.03 377.502  21
   4  -4  -3 1966.79 187.295   6
  -4   4   3 2354.20 229.417   5
  -4  -4   2 9012.13 718.440  22
   4  -4  -2 8867.66 774.010  22
   4   4  -2 8307.47 745.368  21
  -4   4   2 8748.47 773.664  21
   4  -4  -2 8576.06 366.311   6
  -4   4   2 8824.37 414.793   5
  -4  -4   1 5839.37 548.805  22
   4  -4  -1 5453.50 615.663  22
   4   4  -1 5276.42 617.725  21
  -4   4   1 5498.78 601.408  21
   4  -4  -1 5592.32 282.996   6
  -4   4   1 5566.66 327.493   5
  -4   4   0 822.741 137.677   5
  -4   4   0 880.774 256.387  21
  -4  -4   0 477.186 160.717  22
   4  -4   0 791.799 250.171  22
   4  -4   0 906.465 117.497   6
   4   4   0 1104.27 282.689  20
   4   4   0 1065.95 279.694  21
   4  -4   1 14334.8 977.634  22
  -4  -4  -1 14171.0 756.499  22
  -4  -4  -1 14008.3 741.894   1
  -4   4  -1 13828.7 946.540  21
   4   4   1 13258.7 981.449  20
   4   4   1 14216.7 1002.38  21
  -4   4  -1 14531.7 511.498   5
   4  -4   1 14169.8 403.763   6
  -4   4  -2 4052.12 276.088   5
   4  -4   2 3511.01 489.968  22
   4   4   2 4032.50 544.733  21
  -4   4  -2 3831.85 499.683  21
   4   4   2 3911.76 548.304  20
   4  -4   2 4437.48 212.245   6
  -4  -4  -2 3864.93 417.930   1
  -4   4  -3 11373.2 462.196   5
   4  -4   3 10296.6 817.817  22
   4   4   3 11386.3 894.523  21
  -4   4  -3 9880.88 776.717  21
   4   4   3 11031.8 926.392  20
  -4  -4  -3 10693.8 734.496   1
  -4   4  -4 7339.11 378.070   5
  -4   4  -4 5633.62 567.378  21
   4   4   4 6341.37 660.463  21
   4  -4   4 6197.46 622.991  22
   4   4   4 5637.00 680.605  20
  -4  -4  -4 6616.61 603.586   1
  -4   4  -5 612.505 124.896   5
   4  -4   5 503.692 205.616  22
  -4  -4  -5 692.535 109.856   8
   4   4   5 312.341 145.441  21
   4   4   5 922.554 272.565  20
  -4  -4  -5 564.462 99.3740  18
  -4  -4  -5 544.466 185.858   1
  -4   4  -5 516.332 111.021  14
   4   4   5 676.464 110.980  26
  -4  -4  -6 20844.0 589.184  13
   4   4   6 19645.8 463.216  27
  -4   4  -6 23492.7 682.193   5
   4   4   6 22288.6 594.300  26
   4   4   6 20733.7 1115.80  21
   4   4   6 22182.0 1302.58  20
   4  -4   6 21665.1 1108.10  22
  -4  -4  -6 22730.9 1206.16   1
  -4  -4  -6 21104.2 567.196  18
  -4   4  -6 21853.4 639.247  14
  -4  -4  -6 22163.0 610.616   8
  -4  -4  -7 6133.67 317.724  18
  -4  -4  -7 6253.58 341.192   8
  -4   4  -7 6141.46 355.391  14
   4  -4   7 5576.95 520.565  22
  -4  -4  -7 6400.13 330.106   6
   4   4   7 6162.26 551.340  21
   4   4   7 5370.19 635.125  20
   4   4   7 6116.65 326.883  26
  -4  -4  -7 6785.38 661.775   1
  -4  -4  -7 6048.71 339.578  13
  -4  -4  -8 9019.55 444.221  13
  -4  -4  -8 8724.32 379.787  18
  -4  -4  -8 8982.40 410.401   8
  -4  -4  -8 9089.46 376.875   6
   4   4   8 8546.40 732.717  20
   4   4   8 9158.28 412.485  26
  -4   4  -8 9387.75 446.103  14
   4   4   9 12835.4 493.286  26
  -4  -4  -9 13273.2 565.883  13
  -4  -4  -9 13066.6 488.761   8
  -4  -4  -9 12771.0 452.478  18
  -4   4  -9 12822.1 543.406  14
  -4   4  -9 13064.9 513.413   5
  -4  -4 -10 7478.78 353.117   8
  -4  -4 -10 7387.64 324.892  18
  -4   4 -10 7654.39 384.271   5
   4   4  10 7375.28 380.483  26
  -4   4 -10 7526.48 421.111  14
  -4  -4 -10 7142.13 430.179  13
  -4   4 -11 13514.9 490.790   5
  -4  -4 -11 13528.5 596.157  13
  -4  -4 -11 13454.7 427.414   8
  -4   4 -11 13582.4 553.745  14
   4   4  11 12954.4 478.383  26
  -4  -4 -11 13489.5 439.799  19
  -4  -4 -12 6712.75 409.859  13
  -4   4 -12 6955.40 385.003  14
  -4  -4 -12 6939.97 318.394  19
   4   4  12 6178.97 312.494  26
  -4  -4 -13 12272.6 521.605  13
  -4  -4 -13 12285.4 402.196  19
  -4   4 -13 11910.3 459.998  14
   4   4  13 12623.2 387.045  26
  -4  -4 -14-25.6305 65.6683  13
  -4   4 -14-90.7949 82.2597  14
  -4  -4 -14 116.069 61.6171  19
  -4  -4 -15 1660.45 147.272  13
  -4  -4 -15 1504.26 106.314  19
   4   4  15 1696.02 157.063  16
  -4  -4 -16 26.0526 31.7547  13
   4   4  16 25.0463 37.1527  16
   4  -6 -14 2415.99 119.653  13
   4   6 -14 2466.07 141.524   9
   4  -6 -13 4057.74 195.310  13
   4   6 -13 4460.76 221.749   9
  -4   6  13 4198.82 158.475  27
  -4   6  13 4395.54 214.614  26
   4  -6 -12 1795.16 147.879  13
  -4   6  12 1790.30 146.757  27
   4   6 -12 1878.58 169.257   9
  -4   6  12 1771.34 163.663  26
   4  -6 -11 3589.25 220.721  13
  -4   6  11 3535.32 242.940  27
   4  -6 -11 3203.65 187.573   8
   4   6 -11 3790.39 254.613   9
  -4   6  11 3174.07 236.230  26
  -4   6  10 3851.11 279.082  27
   4  -6 -10 3951.93 242.514  13
  -4   6  10 3758.07 265.524  26
   4   6 -10 3936.78 280.623   9
   4  -6 -10 3611.00 236.875   8
  -4   6   9 5370.90 351.783  27
   4  -6  -9 5629.67 288.814  13
   4   6  -9 5599.26 343.267   9
   4  -6  -9 5315.42 316.851   8
  -4   6   9 5316.31 321.569  26
   4  -6  -8 26138.5 744.448   8
  -4   6   8 23948.8 771.298  27
  -4   6   8 25530.4 699.023  26
   4   6  -8 26017.7 745.824   9
  -4   6   7 1965.72 234.653  27
   4  -6  -7 1734.03 182.192   6
   4   6  -7 2134.31 241.404   9
   4   6  -7 1812.19 202.036  26
  -4   6   7 1735.66 188.639   5
  -4   6   7 1758.88 193.411  26
   4  -6  -7 2018.65 226.400   8
  -4   6   6 29440.8 731.046  26
  -4   6   6 28821.3 879.446  27
   4  -6  -6 28655.1 736.490   6
   4   6  -6 29510.5 787.460  26
   4   6  -6 30353.3 833.662   9
  -4   6   6 29630.4 793.887   5
   4  -6  -6 29869.5 853.482   8
  -4   6   5 698.555 139.199   5
   4  -6  -5 607.749 121.895   6
   4   6  -5 450.771 139.120   9
   4  -6  -5 471.739 129.673   8
  -4   6   5 624.498 141.431  27
   4   6  -5 504.208 130.676  26
  -4   6   5 585.160 106.114  26
   4  -6  -4 1741.30 186.999   6
   4   6  -4 1697.20 225.917   9
  -4   6   4 1948.74 225.163   5
  -4   6   4 2004.76 234.124  27
   4   6  -4 1746.05 211.102  26
  -4   6   3 33.8051 87.0899   5
  -4   6   3-5.61436 56.4838  27
   4   6  -3 33.2972 78.6219  26
  -4  -6   3-30.8039 45.3271   6
   4  -6  -3 79.0342 52.5851   6
  -4  -6   3 56.9925 46.6715  18
   4   6  -3 89.3560 109.414   9
   4  -6  -2 238.442 73.3437   6
  -4   6   2 278.581 99.8500   5
   4   6  -2 265.187 107.913  26
  -4   6   2 161.233 85.5695  27
  -4  -6   2 114.051 72.1261   6
  -4  -6   2 163.658 79.4318  18
   4   6  -1 8215.94 456.192  26
  -4   6   1 7040.35 384.516  27
  -4  -6   1 7804.40 341.900   8
  -4  -6   1 7035.07 358.103   6
   4  -6  -1 7170.85 341.029   6
  -4  -6   1 6810.62 345.414  18
  -4   6   1 7909.53 429.857   5
  -4   6   1 8208.99 442.005  24
  -4   6   0-17.2435 68.6548  24
  -4   6   0 60.2783 77.1425   5
  -4  -6   0 68.0538 57.2915   8
  -4   6   0 135.642 63.6336  27
  -4  -6   0-65.7255 62.6670   6
   4  -6   0-150.837 59.8835   6
  -4  -6   0 60.1066 84.0680  18
   4   6   0 139.257 94.3304  26
   4   6   1 7388.05 439.156  26
  -4   6  -1 7184.87 406.816  24
  -4   6  -1 6734.63 396.621   5
  -4   6  -1 6325.65 412.484  14
  -4  -6  -1 7042.74 380.139   6
  -4  -6  -1 6283.23 361.231  18
  -4  -6  -1 6740.46 355.805   8
  -4  -6  -2 86.6399 62.6843   8
  -4   6  -2 33.1831 58.3116  24
  -4  -6  -2-94.2549 63.2673   6
  -4  -6  -2 102.309 87.7014  18
  -4   6  -2-21.5037 59.5519   5
   4   6   2 23.6410 72.4886  26
  -4   6  -2 11.4263 80.8884  14
  -4   6  -3 469.936 135.905  14
  -4   6  -3 884.867 151.604  24
  -4   6  -3 474.327 120.305   5
  -4  -6  -3 579.950 114.048   6
  -4  -6  -3 519.977 125.526  18
  -4  -6  -3 496.721 127.709   8
   4   6   3 689.717 147.691  26
  -4  -6  -4 1773.84 193.943   6
  -4  -6  -4 1659.89 202.987  18
  -4  -6  -4 2007.15 225.368   8
  -4   6  -4 1804.06 230.032  14
  -4   6  -4 1792.07 186.037  24
  -4   6  -4 1830.88 197.431   5
   4   6   4 1650.09 219.027  26
  -4  -6  -5 1979.14 229.217   8
  -4  -6  -5 2055.06 199.592   6
  -4   6  -5 1817.05 227.667  14
  -4  -6  -5 2226.38 230.904  18
   4   6   5 1816.17 224.264  26
  -4   6  -5 1630.24 170.676  24
  -4   6  -5 1945.77 197.119   5
  -4  -6  -6 17397.5 492.662  13
  -4  -6  -6 17270.6 522.679   6
  -4  -6  -6 18215.9 650.069   8
  -4  -6  -6 17319.0 612.250  18
   4   6   6 18092.9 664.978  26
  -4   6  -6 16814.8 524.888   5
  -4   6  -6 17924.4 656.659  14
  -4  -6  -7 595.256 102.144  13
  -4   6  -7 654.054 142.696  14
   4   6   7 663.982 142.823  26
  -4  -6  -7 783.979 139.846  18
   4   6   7 721.193 114.328  16
  -4  -6  -7 697.128 140.594   8
  -4  -6  -8 3367.21 258.768   8
  -4  -6  -8 3538.27 236.503  13
  -4   6  -8 3623.42 284.607  14
  -4  -6  -8 3227.97 239.879  18
   4   6   8 3143.85 216.583  16
   4   6   8 3275.68 282.606  26
  -4  -6  -9 3181.99 219.817  13
  -4  -6  -9 2678.66 196.303  18
   4   6   9 2464.40 186.939  16
  -4  -6  -9 2902.62 223.241   8
   4   6   9 2951.69 245.085  26
  -4   6  -9 2862.56 238.490  14
  -4  -6 -10 1156.65 128.324  13
   4   6  10 1070.93 119.322  16
  -4  -6 -10 1016.84 119.164   8
   4   6  10 1041.16 140.225  26
  -4   6 -10 1151.78 149.746  14
  -4  -6 -11 4173.46 217.744  13
  -4   6 -11 4527.32 241.131  14
   4   6  11 3956.55 195.678  16
  -4  -6 -11 4031.87 180.784   8
   4   6  11 3982.15 212.611  26
  -4   6 -12 4850.45 210.791  14
   4   6  12 4244.68 169.012  16
   4   6  12 4037.53 161.135  26
  -4  -6 -12 4782.71 200.896  13
   4  -8  -6 3377.51 150.089   8
   4  -8  -6 3156.11 126.078  18
   4   8  -6 3135.00 143.654   9
   4   8  -5 2419.19 142.388   9
   4  -8  -5 2611.14 138.229  18
   4  -8  -5 2781.23 148.262   8
   4  -8  -4 1811.93 125.263   8
   4   8  -4 1587.14 125.889   9
  -4  -8   4 1568.22 82.7857  12
   4  -8  -3 720.488 81.7757   8
  -4  -8   3 763.060 76.5904  12
   4   8  -3 705.658 95.7346   9
   4   8  -3 627.456 74.3260  26
   4  -8  -2 2832.27 152.199   8
   4   8  -2 2748.61 158.811  26
   4   8  -2 3070.40 181.951   9
  -4  -8   2 3069.58 165.201  12
  -4  -8   1-20.0832 36.3973  12
   4   8  -1 15.0703 44.7334  26
  -4  -8   1-78.4592 35.5782  18
   4   8  -1 29.1701 56.2390   9
   4  -8  -1-37.2601 30.4104   8
   4   8   0 235.366 65.1097  26
  -4  -8   0 259.296 51.4338  18
   4   8   0 304.908 76.1017   9
   4   8   1 402.137 77.8293  26
  -4  -8  -1 287.530 59.1311  18
   4   8   1 354.879 83.1834   9
  -4  -8  -1 352.170 43.0302   8
  -4  -8  -2 2305.03 137.256  18
   4   8   2 2414.25 160.247   9
  -4  -8  -2 2139.23 108.920   8
   4   8   2 2147.28 151.740  26
   4   8   3 3172.96 173.349  26
  -4  -8  -3 3286.53 162.214  18
   4   8   3 3561.00 180.579   9
  -4  -8  -3 3231.02 159.763  12
  -4  -8  -3 3124.07 138.532   8
  -4  -8  -4 1204.66 87.9775  12
   4   8   4 1332.87 109.249  26
  -4  -8  -4 1360.31 102.177  18
   4   8   4 1361.03 109.609   9
  -4  -8  -4 1308.38 89.7124   8
   4   8   5 50.5704 36.3244   9
   4   8   5 96.2698 41.2953  26
   5   1 -19 2831.66 178.549  10
  -5   1  19 2825.82 168.060  26
   5  -1 -18 3461.44 200.528  19
   5   1 -18 4426.58 270.927  10
   5  -1 -17 71.9300 43.9853  10
   5   1 -17 14.6829 73.1506  10
   5  -1 -17 109.570 56.4203  17
   5  -1 -16 557.317 105.404   7
   5  -1 -16 330.924 78.7995  10
   5   1 -16 473.546 129.609  10
  -5  -1  16 340.210 95.4160  23
   5  -1 -16 567.153 105.914  17
   5  -1 -15 6017.62 320.491   7
   5  -1 -15 6474.52 407.131  25
  -5   1  15 5510.37 330.828  23
   5   1 -15 6188.32 390.477  10
  -5  -1  15 5955.98 345.446  23
   5  -1 -15 5692.31 306.731  10
   5  -1 -15 5619.25 326.678  17
   5  -1 -14 321.802 118.789  25
   5  -1 -14 332.778 100.082   7
  -5  -1  14 139.151 80.1269  23
   5   1 -14 362.723 83.5447  25
   5  -1 -14 411.904 89.0834  10
  -5   1  14 327.566 106.902  23
   5  -1 -14 234.166 83.7260  17
   5   1 -14 255.983 98.6407  10
   5  -1 -13 2271.58 201.444   7
  -5   1  13 2590.41 237.611  23
   5   1 -13 2456.33 223.297   9
   5   1 -13 2466.91 198.967  25
  -5   1  13 2394.64 396.432   2
   5  -1 -13 2207.25 183.065  10
   5   1 -13 2399.70 237.073  10
   5   1 -13 3102.55 495.765   4
   5  -1 -13 2489.66 404.997   4
   5  -1 -13 2300.74 231.847  25
  -5  -1  13 2515.54 238.824  23
   5  -1 -13 2346.06 218.255  17
   5  -1 -12 8451.34 347.093   7
  -5   1  12 8583.88 415.502  23
  -5  -1  12 7995.12 408.753  23
   5   1 -12 8891.54 377.494   9
   5  -1 -12 8189.35 303.557  10
   5   1 -12 9569.09 868.598   4
   5  -1 -12 9354.67 814.465   4
   5   1 -12 9282.23 435.270  10
   5  -1 -12 8431.09 400.778  25
  -5  -1  12 8185.55 631.427   2
   5  -1 -12 8597.64 390.062  17
  -5   1  12 8819.69 792.661   2
   5   1 -12 8518.14 331.259  25
  -5   1  11 2602.86 221.981  23
  -5  -1  11 2376.26 222.035  23
   5  -1 -11 2645.52 209.358  25
  -5   1  11 2216.26 411.690   2
   5   1 -11 2005.43 395.241   4
   5   1 -11 2151.42 196.337  10
  -5  -1  11 2129.88 363.402   2
  -5   1  10 2661.94 215.636  23
  -5  -1  10 3070.28 240.708  23
  -5   1  10 2597.08 430.543   2
  -5  -1  10 3067.51 399.379   2
   5   1 -10 2568.82 432.691   4
  -5   1   9 12.7443 60.5976  23
  -5  -1   9 41.4915 71.7196  23
  -5  -1   9-170.602 106.358   2
  -5   1   9 42.2387 95.7038   2
  -5   1   8 3471.06 209.674  23
  -5  -1   8 3657.46 230.391  23
   5  -1  -8 3701.38 462.554  22
  -5   1   8 3182.38 424.831   2
  -5  -1   8 3539.10 424.590   2
   5  -1  -7 1071.85 254.234  22
  -5   1   7 849.244 228.332   2
  -5  -1   7 830.232 218.490   2
  -5   1   7 1001.78 110.174  23
  -5  -1   7 1196.29 130.384  23
  -5  -1   6 29459.5 559.327  23
   5  -1  -6 28050.8 1146.31  22
   5  -1  -6 29057.3 499.896   6
  -5  -1   6 27572.8 1071.95   2
  -5   1   6 29325.1 1156.37   2
  -5   1   6 30277.0 514.106  23
  -5  -1   5 7480.63 546.169   2
  -5  -1   5 7726.84 268.142  23
   5  -1  -5 7800.77 575.940  22
  -5   1   5 7489.49 237.373  23
   5  -1  -5 7689.83 251.020   6
  -5   1   5 7721.66 562.281   2
  -5  -1   4 5911.75 474.868   2
  -5  -1   4 5544.33 219.835  23
   5   1  -4 6293.85 276.668  20
   5  -1  -4 6140.30 488.118  22
   5  -1  -4 6036.11 217.024   6
  -5   1   4 5712.43 467.668   2
  -5   1   4 5902.89 192.952  23
  -5   1   3 1148.84 204.164   2
   5  -1  -3 1383.45 233.290  22
   5   1  -3 1451.77 163.320  20
  -5  -1   3 1314.29 231.088   2
   5  -1  -3 1278.82 101.233   6
  -5  -1   3 1329.59 108.366  23
  -5   1   3 1334.15 89.3291  23
  -5  -1   2 31645.9 1029.35   2
  -5  -1   2 30604.8 472.190  23
   5  -1  -2 30776.2 955.781  22
   5   1  -2 30569.4 810.956  20
   5  -1  -2 31233.7 458.810   6
  -5   1   2 29891.9 906.832   2
  -5   1   2 31447.4 395.347  23
  -5   1   1 19771.2 673.458   2
   5  -1  -1 19559.2 719.762  22
   5   1  -1 18802.7 700.227  20
  -5   1   1 18754.4 296.055   5
  -5   1   1 18327.3 291.105  23
  -5  -1   1 19269.0 362.519  23
  -5  -1   1 18444.6 775.957   2
  -5   1   0 8618.82 413.058   2
  -5  -1   0 8227.84 241.272  23
  -5  -1   0 8316.82 531.854   2
  -5   1   0 8448.31 200.817  23
   5  -1   0 7994.26 440.789  22
  -5   1   0 8210.62 196.049   5
   5   1   0 8118.13 501.403  20
  -5  -1  -1 19977.1 821.995   2
   5  -1   1 21599.7 666.664  22
  -5   1  -1 20517.2 604.429   2
   5   1   1 20359.6 834.538  20
  -5   1  -1 20767.6 320.686   5
  -5   1  -1 20898.5 325.343  23
  -5  -1  -1 20726.5 394.045  23
  -5   1  -2 8.98333 29.3320   5
   5  -1   2 106.243 61.8006  22
   5  -1   2 83.9252 86.8263  20
   5   1   2 38.7019 78.8880  20
  -5   1  -2-77.9636 60.9765   2
  -5  -1  -2 29.1804 39.8956  23
  -5   1  -2 13.8891 34.2762  23
  -5  -1  -2 130.249 108.686   1
  -5   1  -3 10121.3 517.735   1
  -5  -1  -3 10951.2 309.767  23
  -5   1  -3 10351.9 251.945   5
   5  -1   3 10513.6 417.073  22
   5  -1   3 10092.2 641.461  20
   5   1   3 9554.99 628.645  20
  -5   1  -3 10287.0 257.924  23
  -5  -1  -3 9458.78 636.109   1
  -5  -1  -4 25896.5 1091.82   1
  -5  -1  -4 25205.6 499.254  23
  -5   1  -4 24911.9 437.457  23
  -5   1  -4 24296.5 801.737   1
   5  -1   4 25659.6 1056.03  20
   5   1   4 22993.9 1022.68  20
   5  -1   4 26437.1 613.381  22
  -5   1  -4 24869.5 426.024   5
  -5  -1  -5 681.500 198.300   1
  -5  -1  -5 886.181 113.642  23
   5   1   5 498.802 183.569  20
   5  -1   5 718.902 207.126  20
  -5   1  -5 743.457 159.339   1
  -5   1  -5 790.891 92.5486   5
  -5  -1  -6 53000.0 831.373  23
  -5  -1  -6 54219.9 1730.12   1
   5  -1   6 51532.5 1586.53  20
   5   1   6 52574.5 1646.43  20
  -5   1  -6 53095.2 1296.54   1
  -5   1  -6 51933.8 720.923   5
  -5  -1  -7 2563.13 399.585   1
   5  -1   7 2701.70 369.406  20
   5   1   7 2766.98 389.175  20
  -5   1  -7 2710.13 178.002   5
  -5   1  -8 4870.37 255.123   5
   5  -1   8 4677.75 474.721  20
   5   1   8 4371.91 482.675  20
  -5  -1  -8 5104.96 566.214   1
   5  -1   9 558.809 154.449  20
   5   1   9 781.127 214.168  20
  -5  -1  -9 349.049 158.103   1
  -5   1  -9 522.046 95.6662   5
  -5  -1 -10 2728.52 189.306  13
  -5  -1 -10 3347.22 454.257   1
  -5  -1 -10 2896.09 232.443  10
  -5   1 -10 2823.59 232.799  10
   5   1  10 2553.30 327.412  20
  -5   1 -10 2828.02 228.589  19
  -5   1 -10 2748.92 466.950   3
  -5  -1 -10 3022.93 232.929  19
  -5  -1 -11 5348.24 277.663  13
  -5  -1 -11 5172.87 528.433   1
  -5  -1 -11 5173.56 324.018  10
  -5   1 -11 5344.96 336.681  10
  -5   1 -11 4949.06 321.451  19
  -5  -1 -11 5411.09 331.471  19
  -5   1 -11 5779.20 685.419   3
  -5  -1 -12 2451.24 191.623  13
  -5   1 -12 2184.04 228.569  19
  -5  -1 -12 2355.25 233.619  10
  -5   1 -12 2419.41 242.175  10
  -5  -1 -12 2735.59 255.740  19
  -5   1 -13 14430.8 591.448  10
  -5   1 -13 13989.8 572.443  19
  -5  -1 -13 14757.0 601.222  19
  -5   1 -14 1585.31 203.553  10
  -5   1 -14 1401.60 183.208  19
  -5  -1 -14 1509.25 200.702  19
  -5   1 -15 310.711 99.8310  19
  -5  -1 -15 347.869 100.170  19
  -5  -1 -16 15.1053 61.4839  19
  -5   1 -16-38.0113 62.9437  19
  -5   1 -17 387.882 72.9007  19
  -5  -1 -17 400.640 81.4257  19
  -5  -1 -18 179.346 47.5080  19
   5  -3 -18 150.118 44.7803  13
   5   3 -18 180.095 54.3742  10
  -5   3  18 207.321 62.7167  26
   5  -3 -17 1269.10 143.639  13
   5   3 -17 1501.00 157.669  10
  -5   3  17 1513.19 165.860  26
   5  -3 -16 755.835 131.756   7
   5  -3 -16 724.797 133.449  13
   5   3 -16 734.343 136.243  10
  -5   3  16 852.208 148.455  26
  -5   3  15 1153.60 174.748  26
   5  -3 -15 1097.38 170.672   7
   5   3 -15 979.592 158.679  10
   5  -3 -15 1165.36 168.375  17
   5   3 -15 1202.38 178.558   9
   5  -3 -14 5042.95 345.536   7
   5   3 -14 4353.24 317.132   9
   5  -3 -14 4476.74 336.754  17
   5   3 -14 4843.36 344.874  10
  -5  -3  13 35.1417 66.5220  23
  -5   3  13 2.14832 50.0678  27
   5  -3 -13 15.2233 100.770   7
   5   3 -13 19.6968 73.5903  10
   5   3 -13 28.9728 85.3327   9
   5  -3 -13 66.9466 90.7834  17
   5  -3 -13 16.4892 85.5926  25
   5  -3 -12 3603.89 298.549   7
   5   3 -12 4045.42 319.162  10
   5   3 -12 3686.43 278.452   9
   5  -3 -12 3681.17 302.591  17
  -5   3  12 3943.55 256.621  27
   5  -3 -12 3909.49 279.957  25
  -5  -3  12 3463.41 228.345  23
   5  -3 -11 34.5139 71.1234  25
  -5  -3  11-73.8416 61.7400  23
   5  -3 -11 27.4046 81.7809   7
  -5   3  11-28.5945 94.7173   2
   5   3 -11 29.3597 74.1495  10
  -5   3  11-20.1296 46.6969  27
   5  -3 -11-61.9020 50.5957   6
   5   3 -11 37.1202 61.5688   9
   5  -3 -11 66.8527 74.6745  17
   5   3 -11 44.2620 151.129   4
   5   3 -11 105.419 87.2327  14
   5  -3 -11 208.925 135.940  22
   5   3 -10 227.699 61.0892  14
   5  -3 -10 408.768 91.5757  25
  -5  -3  10 447.859 97.5958  23
   5  -3 -10 551.007 116.943   7
  -5   3  10 393.081 180.500   2
   5   3 -10-20.9591 123.046   4
   5  -3 -10 454.122 94.5145   6
   5   3 -10 355.358 98.9205   9
   5  -3 -10 464.829 108.569  17
   5  -3 -10 218.755 145.901  22
  -5   3  10 291.837 80.6776  27
   5   3 -10 351.172 115.198  10
   5  -3  -9 1443.64 132.932  25
   5  -3  -9 1615.72 171.589   7
  -5   3   9 1320.53 144.528  27
  -5   3   9 1849.37 361.543   2
   5   3  -9 1612.85 323.460   4
   5   3  -9 1824.57 188.890  10
  -5  -3   9 1394.97 150.069  23
   5  -3  -9 1495.62 160.538   6
   5   3  -9 1643.55 159.142   9
   5  -3  -9 1354.09 157.874  17
   5  -3  -9 1157.30 273.019  22
  -5  -3   8 1275.26 136.317  23
  -5   3   8 1452.83 301.702   2
   5   3  -8 841.858 236.956   4
   5  -3  -8 1506.41 162.708   6
   5  -3  -8 1381.00 296.229  22
  -5   3   7 389.912 155.530   2
   5  -3  -7 509.798 207.012  22
   5   3  -7 377.687 158.462   4
  -5  -3   7 521.967 87.5534  23
   5  -3  -7 457.305 94.5227   6
   5  -3  -6 1690.71 168.101   6
   5  -3  -6 1782.87 333.873  22
  -5   3   6 1749.12 302.491   2
   5   3  -6 2075.02 286.834  21
  -5   3   6 1568.35 265.862  21
   5   3  -6 1706.74 264.276   4
  -5  -3   6 1280.85 224.737   2
  -5  -3   6 1869.48 143.006  23
  -5   3   5 66.8197 87.4399  21
   5  -3  -5 62.9318 101.821  22
  -5   3   5 149.551 118.695   2
   5   3  -5-18.6691 29.7966  21
   5  -3  -5 62.6668 61.4179   6
  -5  -3   5 54.7983 94.0251   2
  -5  -3   5-10.7676 41.9762  23
  -5  -3   4 4039.24 397.805   2
   5  -3  -4 4630.37 526.475  22
   5   3  -4 4172.04 457.058  21
  -5   3   4 4823.56 498.531  21
   5  -3  -4 4469.95 254.581   6
  -5  -3   4 4132.83 194.504  23
  -5   3   4 3984.61 392.856   2
  -5  -3   4 3750.53 328.059   1
  -5  -3   3 4473.92 430.132   2
   5  -3  -3 4269.46 494.786  22
   5   3  -3 5547.87 548.925  21
  -5   3   3 4592.21 511.944  21
   5   3  -3 4671.17 436.210  20
   5  -3  -3 4866.44 260.759   6
  -5   3   3 4792.50 397.872   2
  -5  -3   3 3253.64 323.750   1
  -5  -3   3 4950.19 207.003  23
   5  -3  -2 1081.40 269.599  22
   5   3  -2 1598.46 301.031  21
  -5   3   2 1280.49 283.249  21
  -5   3   2 1100.00 177.418   2
  -5  -3   2 620.005 153.332   1
   5   3  -2 1322.63 240.905  20
   5  -3  -2 1259.07 130.269   6
  -5   3   2 1153.61 139.863   5
  -5  -3   2 1047.49 224.739   2
  -5  -3   2 1228.19 107.924  23
  -5  -3   1 32373.0 1122.22  22
   5  -3  -1 31388.4 1323.95  22
   5   3  -1 34095.8 1394.72  21
  -5   3   1 32543.9 1323.03  21
   5   3  -1 33579.6 1313.94  20
   5  -3  -1 31688.0 597.886   6
  -5   3   1 33338.5 685.921   5
  -5  -3   1 31398.0 1077.16   1
  -5  -3   1 33450.1 516.625  23
  -5  -3   0 1791.03 124.072  23
  -5  -3   0 1721.16 233.700  22
   5  -3   0 1478.51 298.867  22
  -5   3   0 1777.78 323.747  21
   5   3   0 1585.58 305.330  20
   5  -3   0 1772.12 140.957   6
  -5  -3   0 1741.03 275.302   1
   5   3   0 1899.07 340.365  21
  -5   3   0 1836.83 168.651   5
  -5  -3  -1 28120.5 1141.07   1
   5  -3   1 28180.0 1190.29  22
  -5   3  -1 28122.1 1241.56  21
   5   3   1 26818.7 1262.26  20
  -5   3  -1 27876.3 891.165   3
   5  -3   1 28358.8 515.597   6
   5   3   1 27714.7 1294.68  21
  -5  -3  -1 28551.0 484.481  23
  -5   3  -1 27297.4 617.743   5
  -5  -3  -2 15585.4 371.148  23
   5  -3   2 15837.3 887.147  22
  -5  -3  -2 15200.6 870.490   1
   5   3   2 14940.6 952.655  21
  -5   3  -2 15590.9 766.312   3
   5   3   2 15950.6 1006.67  20
   5  -3   2 15538.9 357.250   6
  -5   3  -2 16169.3 479.408   5
  -5   3  -3 30877.6 1162.86   3
  -5  -3  -3 32164.8 1336.89   1
   5  -3   3 30276.0 1200.23  22
   5   3   3 29300.1 1339.72  21
  -5   3  -3 31296.5 678.089   5
   5   3   3 30793.2 1424.33  20
  -5  -3  -3 29925.5 530.591  23
  -5  -3  -4 10196.7 330.193  23
   5  -3   4 10457.2 697.274  22
  -5  -3  -4 9701.35 778.832   1
   5   3   4 10370.7 792.218  21
   5   3   4 9073.60 794.151  20
  -5   3  -4 10577.9 747.017   3
  -5   3  -4 11003.7 409.777   5
   5  -3   5 1718.03 286.586  22
  -5  -3  -5 1934.59 382.659   1
   5   3   5 1562.06 295.098  21
   5   3   5 1706.98 367.978  20
  -5   3  -5 1693.60 330.199   3
  -5   3  -5 2041.69 191.833   5
   5  -3   6 66567.4 1641.74  22
   5   3   6 64047.4 1879.84  21
   5  -3   6 61225.7 1892.72  20
  -5  -3  -6 64976.2 2111.15   1
   5   3   6 60933.0 2076.33  20
  -5   3  -6 68101.6 2136.54   3
  -5   3  -6 64619.3 1050.10   5
   5   3   7 1149.32 231.407  21
   5  -3   7 410.716 147.702  20
   5   3   7 957.695 254.431  20
  -5   3  -7 568.027 113.542   5
  -5  -3  -7 536.141 223.605   1
  -5   3  -7 808.166 251.676   3
  -5  -3  -7 722.324 97.2090  18
  -5  -3  -7 615.083 93.8307   8
  -5  -3  -7 488.997 100.461  13
  -5   3  -7 564.917 111.760  14
  -5   3  -8 8259.03 399.201   5
   5  -3   8 7656.00 597.108  20
   5   3   8 8351.90 759.892  20
  -5   3  -8 8255.96 813.525   3
  -5   3  -8 7472.94 322.310  19
  -5  -3  -8 7670.95 754.035   1
  -5  -3  -8 7502.54 306.449  18
  -5  -3  -8 7907.59 393.388  13
  -5  -3  -8 7971.65 325.933   8
  -5   3  -8 7824.51 368.117  14
  -5  -3  -9 3662.63 286.652  13
  -5   3  -9 3826.21 273.929   5
  -5  -3  -9 2940.35 479.601   1
   5   3   9 3405.80 443.881  20
  -5   3  -9 3176.88 230.328  19
  -5  -3  -9 3787.84 220.837  19
  -5   3  -9 3040.01 486.596   3
  -5  -3  -9 3603.84 223.549   8
  -5   3  -9 3500.59 264.088  14
  -5  -3 -10 14009.5 585.580  13
  -5   3 -10 12973.0 495.599  19
  -5  -3 -10 14024.8 467.945  19
  -5   3 -10 13437.8 507.348  14
  -5   3 -10 13923.1 514.384   5
  -5  -3 -11 6930.38 419.874  13
  -5   3 -11 6637.92 348.105   5
  -5   3 -11 6298.09 350.583  19
  -5  -3 -11 6968.72 352.604  19
  -5   3 -11 6111.09 346.462  14
  -5  -3 -12 5359.21 363.802  13
  -5   3 -12 5205.87 287.108  10
  -5   3 -12 5181.16 309.493  19
  -5  -3 -12 5225.61 314.727  19
  -5   3 -12 5150.78 311.793  14
  -5  -3 -13 27471.3 777.710  13
  -5   3 -13 27038.9 669.002  14
  -5   3 -13 27904.9 648.299  10
  -5   3 -13 26824.1 649.304  19
  -5  -3 -13 26604.4 691.356  19
  -5   3 -14 6737.02 287.424  19
  -5  -3 -14 6902.46 334.564  19
  -5  -3 -14 6118.74 334.217  13
  -5   3 -14 6374.01 301.662  14
  -5  -3 -15 1003.67 118.215  13
  -5  -3 -15 871.106 85.6710  11
  -5  -3 -15 911.495 115.942  19
   5   3  15 1119.16 135.857  16
  -5  -3 -16 511.212 71.8004  19
   5   3  16 533.088 77.4461  16
  -5  -3 -16 546.385 65.2334  13
   5  -5 -16 258.920 52.5997  13
  -5   5  16 177.956 49.0138  26
   5  -5 -15 2629.42 185.394  13
   5   5 -15 2448.88 174.171   9
  -5   5  15 2549.80 172.938  26
   5  -5 -14 115.649 68.7190  13
   5   5 -14 55.7969 74.0659   9
  -5   5  14 117.541 46.9996  27
  -5   5  14 103.075 67.6580  26
   5  -5 -13 2938.19 233.019   7
   5  -5 -13 2673.54 236.119  13
  -5   5  13 2793.62 234.985  26
  -5   5  13 2715.45 195.788  27
   5   5 -13 3093.06 240.681   9
   5  -5 -12 2363.35 223.020   7
  -5   5  12 2078.34 200.721  27
   5   5 -12 2333.62 226.504   9
  -5   5  12 2322.28 225.261  26
  -5   5  11 875.950 148.405  27
   5  -5 -11 1108.69 160.961   7
   5   5 -11 982.677 169.670   9
  -5   5  11 1071.91 157.199  26
   5  -5 -11 839.456 116.752   8
   5  -5 -10 1222.36 168.612   7
   5  -5 -10 1434.54 165.811   8
   5  -5 -10 1364.56 150.225   6
   5   5 -10 1530.16 193.024   9
  -5   5  10 1492.78 193.183   5
  -5   5  10 1356.95 186.011  27
  -5   5  10 1617.17 193.360  26
   5  -5  -9 238.528 86.1947   7
  -5   5   9 241.717 101.243  27
   5  -5  -9 202.788 87.3018   8
  -5   5   9 221.670 95.8562   5
   5  -5  -9 177.276 78.6547   6
   5   5  -9 185.885 91.5004   9
  -5   5   9 245.349 90.9405  26
   5  -5  -8 501.636 108.138   7
   5  -5  -8 460.159 109.760   6
   5   5  -8 390.510 120.231   9
  -5   5   8 462.701 122.866  27
   5   5  -8 280.548 100.975  26
  -5   5   8 244.046 104.266   5
  -5   5   8 368.069 103.481  26
   5  -5  -7 1494.45 163.627   7
   5   5  -7 1604.17 195.263  26
   5  -5  -7 1560.65 191.927   6
  -5   5   7 1558.25 207.833  27
   5   5  -7 1535.03 194.548   9
  -5   5   7 1713.46 228.166   5
  -5   5   7 1712.76 182.399  26
   5   5  -6 12308.1 508.023   9
  -5   5   6 12147.9 543.157  27
   5   5  -6 12138.0 518.717  26
  -5   5   6 12607.0 436.306  26
  -5   5   5 3054.67 239.085  24
  -5  -5   5 2185.74 374.077  22
   5   5  -5 3080.66 262.751   9
  -5   5   5 2701.05 253.852  27
   5   5  -5 3169.96 268.599  26
   5   5  -4 1253.85 174.597   9
  -5  -5   4 934.641 244.174  22
   5   5  -4 1404.63 182.712  26
   5   5  -4 1386.24 279.512  21
  -5   5   4 1327.90 300.588  21
   5  -5  -4 2061.90 381.896  22
   5  -5  -4 1314.73 172.664   6
  -5   5   4 1337.68 171.451  27
  -5   5   4 1454.25 171.852  24
  -5   5   3 240.482 88.0113  24
  -5  -5   3 145.544 96.1462  22
   5  -5  -3 120.449 111.297  22
   5   5  -3 32.9431 101.383  21
   5  -5  -3 290.461 91.5810   6
   5   5  -3 325.405 103.535  26
  -5   5   3 230.489 82.4712  27
  -5   5   2 4896.19 313.579  24
   5  -5  -2 5527.15 647.397  22
  -5  -5   2 5351.94 515.369  22
   5   5  -2 4982.40 618.926  21
  -5   5   2 4402.73 574.593  21
  -5  -5   2 5239.85 224.079   8
   5  -5  -2 4880.06 304.319   6
  -5  -5   2 4576.59 233.290  18
   5   5  -2 5029.79 324.267  26
  -5   5   2 4807.12 297.657  27
  -5  -5   1 881.702 109.183   8
  -5   5   1 517.238 114.962  24
   5   5  -1 1082.89 299.375  21
   5  -5  -1 192.355 148.204  22
  -5   5   1 532.241 223.604  21
   5  -5  -1 510.957 102.789   6
  -5  -5   1 881.414 118.963  18
  -5   5   1 722.562 117.257  27
   5   5  -1 621.987 129.370  26
  -5   5   0 1434.64 332.826  21
   5   5   0 974.699 304.631  21
   5  -5   0 546.961 236.002  22
   5  -5   0 1182.09 138.164   6
  -5   5   0 1220.28 125.444  27
  -5  -5   0 1264.25 147.587  18
  -5  -5   0 1270.32 140.487   8
  -5   5   0 1148.40 158.103  24
   5   5   0 1344.11 174.473  26
  -5  -5  -1 1729.29 173.892   8
  -5   5  -1 1674.10 192.214  24
   5  -5   1 1680.28 366.922  22
  -5   5  -1 1704.13 355.807  21
   5  -5   1 1613.11 150.054   6
  -5  -5  -1 1707.14 176.318  18
   5   5   1 1711.74 200.675  26
   5  -5   2 274.790 139.320  22
   5   5   2 276.910 166.949  21
  -5   5  -2-166.845 102.306  21
  -5  -5  -2-2.79854 59.2018  18
  -5   5  -2 62.8182 62.1055  24
  -5  -5  -2 134.440 62.4537   8
   5   5   2 169.620 75.6225  26
   5  -5   3 1158.20 266.589  22
  -5   5  -3 819.000 140.867  24
  -5  -5  -3 985.081 145.759   8
  -5  -5  -3 850.116 143.171  18
   5   5   3 1071.49 133.608  16
   5   5   3 981.551 156.891  26
  -5   5  -3 1017.09 176.278  14
  -5   5  -4 4009.54 286.906  24
  -5  -5  -4 4443.65 256.080  13
  -5  -5  -4 4419.59 310.411  18
   5   5   4 4869.62 293.952  16
  -5  -5  -4 4374.91 308.392   8
   5   5   4 4622.24 318.074  26
  -5   5  -4 4185.37 336.227  14
  -5   5  -5 1213.32 155.142  24
  -5  -5  -5 1368.54 184.606   8
  -5   5  -5 1241.77 176.937   5
  -5  -5  -5 1393.01 184.706  18
   5   5   5 1382.21 173.738  16
  -5  -5  -5 1204.10 147.888  13
   5   5   5 1453.45 193.294  26
  -5   5  -5 1146.17 184.562  14
  -5  -5  -6 7646.43 389.553   6
  -5  -5  -6 7235.38 377.027  13
  -5   5  -6 7290.41 442.153  14
  -5  -5  -6 7577.87 405.753  18
   5   5   6 7995.24 409.534  16
  -5  -5  -6 8213.34 435.180   8
   5   5   6 7699.46 417.933  26
  -5   5  -6 8168.17 414.557   5
  -5  -5  -7 267.877 90.4240  13
  -5   5  -7 177.563 83.1147   5
  -5  -5  -7 334.678 84.8883   6
  -5  -5  -7 382.562 115.142  18
   5   5   7 221.408 73.6676  16
  -5   5  -7 321.517 129.518  14
   5   5   7 352.194 107.145  26
  -5  -5  -7 437.852 112.760   8
  -5  -5  -8 1646.66 201.953  13
  -5  -5  -8 1674.17 141.167   6
  -5   5  -8 1533.49 205.954  14
  -5  -5  -8 1287.56 168.546  18
   5   5   8 1350.84 187.445  26
   5   5   8 1862.75 207.894  16
  -5  -5  -8 1409.13 179.750   8
  -5   5  -8 1597.91 176.587   5
   5   5   9 110.491 71.1587  26
  -5  -5  -9 136.678 67.0308  13
  -5  -5  -9 193.970 81.9784  18
   5   5   9 177.448 84.1546  16
  -5  -5  -9 347.881 92.5225   8
  -5   5  -9 133.488 87.6776  14
   5   5  10 838.127 156.279  16
  -5  -5 -10 796.302 147.437  13
  -5  -5 -10 680.745 114.576   8
   5   5  10 772.430 131.510  26
  -5   5 -10 665.742 135.728  14
  -5  -5 -11 1205.98 166.689  13
   5   5  11 1159.10 161.081  16
  -5  -5 -11 1089.05 120.463   8
  -5   5 -11 1211.95 160.520  14
   5   5  11 1129.67 129.560  26
   5   5  12 647.040 118.667  16
   5   5  12 668.634 81.7305  26
  -5   5 -12 623.320 109.902  14
  -5  -5 -12 788.833 121.858  13
  -5   5 -13 4141.88 210.956  14
   5   5  13 4209.10 228.433  16
  -5  -5 -13 4311.29 236.341  13
  -5  -5 -14 108.557 37.6462  11
   5   5  14 202.811 51.7320  16
  -5  -5 -14 243.107 51.4868  13
   5   7 -11-11.8913 37.9931   9
  -5   7  10 84.9846 48.4583  27
   5  -7 -10-0.71755 33.6555   8
   5   7 -10 0.86843 52.2458   9
   5   7  -9 158.617 75.1667   9
  -5   7   9 89.0472 52.9315  27
   5  -7  -9 86.2965 51.6378   8
   5   7  -8 78.0749 78.1056   9
  -5   7   8 74.0151 59.0075  27
   5  -7  -8 44.2528 52.6055   8
  -5   7   7 49.4700 53.5475  27
   5   7  -7 5.12181 84.8309   9
   5  -7  -7 52.2606 55.5602   8
  -5   7   6 2840.44 232.105  27
   5   7  -6 2636.79 220.508   9
   5  -7  -6 2713.52 223.244   8
   5   7  -6 2057.24 202.407  26
  -5  -7   6 2641.77 148.312  12
  -5  -7   5 249.461 58.4132  12
   5   7  -5 288.660 98.6212   9
  -5   7   5 276.495 87.9645  27
   5   7  -5 285.584 102.499  26
   5  -7  -5 227.571 91.7498   8
   5  -7  -4 403.554 111.718   8
  -5   7   4 317.197 91.9921  27
   5   7  -4 387.988 119.193   9
   5   7  -4 321.709 113.493  26
  -5   7   3 258.747 82.9042  27
   5   7  -3 242.501 95.2022  26
   5   7  -3 226.881 105.337   9
   5  -7  -3 386.874 106.823   8
   5   7  -2 166.463 98.3513  26
  -5  -7   2 212.890 65.4912  18
   5   7  -2 76.8765 95.1231   9
  -5   7   2 166.262 69.8842  27
   5  -7  -2 150.033 75.5045   8
  -5   7   2 140.146 96.9628  14
  -5   7   1 1162.95 131.400  27
   5  -7  -1 1440.03 165.709   8
   5   7  -1 1418.13 195.626  26
  -5  -7   1 1353.74 143.602  18
   5   7  -1 1305.18 187.129   9
  -5   7   1 951.405 156.903  14
   5  -7   0 282.391 89.4872   8
  -5   7   0 20.5779 78.1890  14
  -5  -7   0 344.135 97.3514  18
  -5  -7   0 131.021 60.2591   8
   5   7   0 229.420 96.9499  26
   5   7   0 287.224 111.616   9
  -5   7  -1 2966.30 249.415  14
  -5  -7  -1 3437.13 237.182  18
   5   7   1 2986.33 266.082  26
  -5  -7  -1 2942.21 207.205   8
   5  -7   1 3319.24 213.845   8
  -5  -7  -2 1259.33 145.436   8
  -5   7  -2 1168.29 161.522  14
  -5  -7  -2 1440.26 166.984  18
   5   7   2 1175.34 177.998  26
  -5   7  -3 1550.89 178.967  14
  -5  -7  -3 1687.04 177.511  18
  -5  -7  -3 1373.91 155.621   8
   5   7   3 1481.95 187.057  26
  -5  -7  -4 2182.28 193.996  18
  -5  -7  -4 2326.86 199.686   8
   5   7   4 2386.68 222.411  26
  -5   7  -4 2013.14 194.996  14
  -5  -7  -5 37.9509 65.7609  18
  -5  -7  -5 127.273 63.6612   8
   5   7   5 137.798 77.5484  26
  -5   7  -5 124.361 75.7977  14
  -5  -7  -6 7612.18 257.105  12
   5   7   6 8393.09 353.630  26
  -5  -7  -6 8216.77 328.481  18
  -5  -7  -6 8815.18 342.518   8
  -5   7  -6 8073.60 335.845  14
  -5  -7  -7 9.87503 46.1118   8
   5   7   7 6.03410 54.4733  26
  -5   7  -7 32.6506 57.7882  14
  -5   7  -8 1315.23 115.406  14
  -5  -7  -8 1248.79 110.100   8
   5   7   8 1220.32 112.097  26
  -5  -7  -9 579.093 62.3427   8
  -5   7  -9 609.080 69.0511  14
   6   0 -19 4395.04 182.954  10
   6   0 -18 6933.44 294.278  10
   6   0 -17 560.870 105.551  10
   6   0 -16 149.946 82.9300  10
  -6   0  15 14.8587 68.6775  23
   6   0 -15-6.17992 62.0817  10
   6   0 -15 32.2382 46.8483  17
   6   0 -15-48.5131 87.7572  25
  -6   0  14 22933.8 708.451  23
   6   0 -14 21984.7 663.804  10
   6   0 -14 22200.6 625.804  17
   6   0 -14 21809.0 688.388  25
   6   0 -13 1866.64 195.734  10
   6   0 -13 1884.82 185.119  17
   6   0 -13 2032.63 206.500  25
  -6   0  13 1925.33 217.308  23
  -6   0  12 5456.22 347.529  23
   6   0 -12 5105.91 634.451   4
   6   0 -12 5489.10 315.470  10
   6   0 -12 5375.02 296.402  17
  -6   0  12 4913.00 584.913   2
   6   0 -12 5956.55 330.789  25
  -6   0  11 17519.8 588.244  23
   6   0 -11 17686.7 504.619  10
   6   0 -11 16923.7 501.066  25
  -6   0  11 16236.5 1032.07   2
  -6   0  10 21555.9 625.886  23
  -6   0  10 19321.3 1108.72   2
  -6   0   9 2423.38 206.105  23
  -6   0   9 2017.12 366.476   2
  -6   0   8 1258.58 146.847  23
  -6   0   8 967.855 252.476   2
  -6   0   7 47929.5 795.288  23
  -6   0   7 48354.5 1609.37   2
  -6   0   6 4009.17 217.469  23
  -6   0   6 4025.43 461.550   2
  -6   0   5 15168.4 396.821  23
  -6   0   5 16769.3 886.757   2
   6   0  -4 29742.8 1033.81  22
   6   0  -4 26998.8 683.152  20
  -6   0   4 27477.3 499.967  23
  -6   0   4 29701.3 1117.81   2
   6   0  -3 120476. 1932.90  22
   6   0  -3 114712. 1585.19  20
  -6   0   3 115448. 980.876  23
  -6   0   3 118142. 2123.17   2
  -6   0   2 14149.4 332.756  23
  -6   0   2 14189.5 723.687   2
   6   0  -2 14241.9 604.279  22
   6   0  -2 14395.9 599.276  20
  -6   0   1 74234.8 1590.58   2
  -6   0   1 74827.8 755.996  23
   6   0  -1 72459.0 1233.99  22
   6   0  -1 74699.4 1491.13  20
  -6   0   0 18196.4 375.407  23
   6   0   0 17166.6 528.203  22
   6   0   0 16958.8 770.278  20
  -6   0  -1 17978.8 381.502  23
  -6   0  -1 16464.0 731.250   2
   6   0   1 16162.9 427.442  22
   6   0   1 16928.3 809.331  20
  -6   0  -2 5223.64 414.927   2
   6   0   2 5540.39 482.992  20
  -6   0  -2 5683.46 224.387  23
  -6   0  -3 392.992 40.3443   5
  -6   0  -3 433.508 155.998   1
   6   0   3 544.325 178.194  20
  -6   0  -3 360.688 74.3714  23
  -6   0  -4 36678.8 406.232   5
   6   0   4 35862.5 1325.93  20
  -6   0  -4 37451.8 632.533  23
  -6   0  -4 34302.1 1231.09   1
  -6   0  -5 19137.7 341.775   5
  -6   0  -5 19074.6 947.467   1
   6   0   5 20184.7 1022.98  20
  -6   0  -5 20034.3 498.493  23
  -6   0  -6 6566.85 569.084   1
  -6   0  -6 6433.64 302.208  23
   6   0   6 6411.58 593.193  20
   6   0   7 1624.44 301.280  20
  -6   0  -7 1817.41 307.459   1
  -6   0  -8 8297.87 667.870   1
   6   0   8 7740.15 655.491  20
  -6   0  -9 1911.04 189.181  10
   6   0   9 2272.91 352.721  20
  -6   0  -9 2225.71 194.503  19
  -6   0  -9 2046.99 315.061   1
   6   0  10 190.219 116.693  20
  -6   0 -10 373.633 101.048  10
  -6   0 -10 409.358 98.5889  19
  -6   0 -11 24745.9 748.950  10
  -6   0 -11 24354.3 738.299  19
  -6   0 -12 19894.3 686.349  19
  -6   0 -13 27444.1 820.354  19
  -6   0 -14 2467.99 242.831  19
  -6   0 -15 2443.82 227.607  19
  -6   0 -16 3005.38 223.582  19
  -6   0 -17 5118.65 235.420  19
   6   2 -19 327.252 61.0002  10
   6  -2 -19 245.640 41.6094  19
   6  -2 -18 373.622 58.0157  13
   6   2 -18 491.300 94.7312  10
  -6   2  18 352.364 90.2067  26
   6   2 -17 475.906 109.764  10
   6  -2 -17 329.143 81.7015  13
   6  -2 -17 614.309 105.190  17
   6   2 -16 489.862 125.553  10
   6  -2 -16 567.724 120.036  17
   6  -2 -16 623.007 121.984   7
   6  -2 -15 4148.64 293.687   7
   6   2 -15 4395.77 338.693  10
   6  -2 -15 4114.73 304.863  17
  -6  -2  15 3913.73 245.110  23
   6  -2 -15 4339.84 327.847  25
  -6   2  14 4652.02 264.305  23
   6  -2 -14 4880.51 324.519   7
   6   2 -14 5043.65 369.294  10
   6   2 -14 4873.67 330.186   9
   6  -2 -14 4741.75 337.657  17
  -6  -2  14 4733.01 294.997  23
   6  -2 -14 5254.37 363.509  25
   6  -2 -13-25.6414 90.0649  25
  -6   2  13 9.96368 43.7376  23
  -6  -2  13 31.2962 82.6408  23
   6  -2 -13-4.17468 81.4039   7
   6   2 -13-26.6507 80.3656   9
   6  -2 -13-34.3794 81.7654  17
   6   2 -13 22.6326 77.9987  10
  -6   2  13-1.68875 37.5430  27
   6  -2 -12 1771.35 202.691  25
   6  -2 -12 1767.11 196.496   7
  -6   2  12 1761.62 177.497  23
   6   2 -12 2259.86 396.546   4
   6   2 -12 1873.05 224.233  10
  -6   2  12 1715.38 160.554  27
   6   2 -12 1892.98 189.845   9
   6  -2 -12 1957.92 214.347  17
  -6  -2  12 1991.32 205.200  23
  -6   2  11 1327.87 152.680  23
   6  -2 -11 1608.86 180.635   7
   6  -2 -11 1243.35 165.818  25
  -6   2  11 1430.78 149.339  27
  -6   2  11 1217.18 327.555   2
   6   2 -11 1435.31 360.629   4
   6   2 -11 1345.06 191.094  10
   6   2 -11 1305.29 148.151   9
   6  -2 -11 1219.25 162.822  17
  -6  -2  11 1273.78 169.453  23
  -6   2  10 2051.22 177.056  23
   6  -2 -10 2151.64 192.031   7
  -6   2  10 1936.33 157.829  27
  -6  -2  10 1969.98 195.523  23
   6  -2 -10 1736.01 341.734  22
  -6   2  10 2016.48 389.758   2
   6   2 -10 1897.68 372.134   4
   6   2 -10 2016.59 212.513  10
   6   2 -10 2019.55 160.494   9
   6  -2 -10 2086.06 193.028  17
  -6  -2  10 1525.00 271.418   2
   6  -2 -10 1898.29 175.483  25
  -6   2   9 603.341 98.9016  23
  -6  -2   9 526.167 109.711  23
   6  -2  -9 495.604 189.411  22
  -6   2   9 495.091 208.622   2
   6   2  -9 664.492 209.246   4
  -6  -2   9 494.121 166.077   2
  -6   2   8 5910.67 259.696  23
  -6  -2   8 4998.00 504.297   2
   6  -2  -8 6524.58 650.887  22
   6   2  -8 5921.13 582.739   4
   6  -2  -8 6096.12 300.917   6
  -6   2   8 6626.42 657.016   2
  -6  -2   8 6051.41 311.815  23
  -6   2   7 3349.65 184.287  23
   6  -2  -7 3293.26 458.205  22
   6  -2  -7 3179.98 216.874   6
  -6  -2   7 2857.26 371.182   2
  -6   2   7 2853.96 416.011   2
  -6  -2   7 3275.15 222.162  23
  -6  -2   6 2103.65 334.782   2
  -6  -2   6 2589.11 190.803  23
  -6   2   6 2710.37 153.554  23
   6  -2  -6 2696.46 194.639   6
  -6   2   6 2421.29 375.116   2
   6  -2  -6 2756.82 411.878  22
  -6   2   5 15224.0 847.671   2
  -6  -2   5 14487.5 832.652   2
  -6   2   5 14708.8 321.391  23
   6  -2  -5 15042.2 911.427  22
   6  -2  -5 14999.2 440.302   6
  -6  -2   5 15250.5 432.605  23
  -6  -2   4 5399.23 507.816   2
  -6   2   4 5224.21 174.394  23
   6  -2  -4 4492.66 506.046  22
  -6   2   4 5112.98 469.627   2
   6   2  -4 5805.49 380.523  20
   6  -2  -4 5045.65 252.481   6
  -6  -2   4 5306.98 249.311  23
  -6  -2   3 8529.33 650.296   2
  -6  -2   3 9279.88 317.097  23
   6   2  -3 9510.77 543.744  20
   6  -2  -3 9298.72 325.658   6
  -6   2   3 8722.96 559.148   2
  -6   2   3 9529.07 216.597  23
   6  -2  -3 9451.35 672.324  22
  -6  -2   2 2460.44 354.236   2
  -6  -2   2 2767.42 173.684  23
   6  -2  -2 2423.04 340.872  22
   6   2  -2 2360.69 289.794  20
   6  -2  -2 2866.97 178.195   6
  -6   2   2 2518.74 167.412   5
  -6   2   2 2728.74 112.538  23
  -6   2   2 2643.99 282.845   2
  -6  -2   1 27586.4 523.739  23
  -6  -2   1 27028.5 1153.86   2
   6  -2  -1 26394.5 513.738   6
   6  -2  -1 26450.5 1064.22  22
   6   2  -1 26459.9 1023.29  20
  -6   2   1 25552.2 506.820   5
  -6   2   1 26211.2 806.683   2
  -6  -2   0 1101.05 114.810  23
  -6  -2   0 658.279 203.828   1
   6  -2   0 935.988 211.030  22
   6   2   0 1003.02 217.880  20
   6  -2   0 1289.04 115.276   6
  -6   2   0 895.324 138.578   2
  -6   2   0 979.434 103.913   5
  -6  -2   0 1077.35 255.651   2
   6  -2   1 1238.88 214.960  22
   6   2   1 1835.61 309.030  20
  -6  -2  -1 1355.20 281.921   1
  -6   2  -1 1511.78 128.486   5
  -6  -2  -1 1593.89 136.928  23
   6   2   2 8823.50 692.788  20
  -6  -2  -2 9738.87 329.164  23
  -6   2  -2 9617.44 317.280   5
   6  -2   2 9193.29 549.647  22
  -6  -2  -2 8976.29 695.482   1
  -6   2  -3 41.0348 48.3220   5
  -6  -2  -3-8.82432 55.5914  23
   6  -2   3-138.077 81.0064  22
   6   2   3-31.2854 98.0832  20
  -6  -2  -3 6.36363 80.0269   1
  -6   2  -3-61.7916 34.3032  23
  -6  -2  -4 48349.2 1713.59   1
  -6  -2  -4 48110.5 788.848  23
   6  -2   4 47247.6 1164.72  22
   6  -2   4 47697.2 1678.95  20
   6   2   4 43913.6 1636.37  20
  -6   2  -4 48885.9 738.887   5
  -6  -2  -5 60319.7 1980.68   1
  -6  -2  -5 55399.5 885.403  23
   6  -2   5 54052.9 1808.52  20
   6   2   5 50506.2 1771.86  20
  -6   2  -5 58295.6 844.688   5
  -6  -2  -6 209.696 157.548   1
   6  -2   6 130.660 103.715  20
  -6   2  -6 300.062 81.8161   5
  -6  -2  -6 386.226 100.319  23
   6   2   6 323.002 152.916  20
   6   2   7 1078.47 219.887  21
  -6  -2  -7 902.095 261.317   1
   6  -2   7 934.551 244.317  20
   6   2   7 710.231 219.840  20
  -6   2  -7 1225.87 308.348   3
  -6   2  -7 950.725 125.355   5
  -6  -2  -8-139.165 58.8445  13
  -6   2  -8-11.4582 50.0190   5
  -6  -2  -8-95.7229 99.8510   1
  -6   2  -8-144.964 51.0084  10
   6  -2   8-30.0513 94.9648  20
  -6   2  -8 15.1557 46.5820  19
  -6  -2  -8 176.756 51.0346  19
  -6   2  -8 88.8887 144.984   3
   6   2   8-170.583 121.347  20
  -6  -2  -8 111.918 44.1971   8
  -6   2  -8 193.107 58.1684  14
  -6  -2  -9 2010.22 200.335  13
  -6  -2  -9 1942.19 377.987   1
  -6   2  -9 1991.85 172.130  10
   6  -2   9 1842.26 285.998  20
   6   2   9 1187.87 263.733  20
  -6   2  -9 2074.47 205.443  19
  -6  -2  -9 2180.73 183.467  19
  -6   2  -9 1858.92 387.438   3
  -6   2  -9 2178.02 192.736   5
  -6   2  -9 2386.61 174.502  14
  -6  -2 -10 6310.66 364.611  13
  -6   2 -10 6029.63 319.010   5
  -6   2 -10 5863.80 325.073  10
  -6   2 -10 5916.82 356.186  19
  -6  -2 -10 6544.59 339.619  19
  -6   2 -10 6191.53 289.253  14
  -6  -2 -11 23813.8 716.472  13
  -6   2 -11 24344.4 690.782  10
  -6   2 -11 25030.5 745.189  19
  -6  -2 -11 25524.8 705.500  19
  -6   2 -11 24396.3 592.214  14
  -6   2 -12 42980.6 930.649  10
  -6   2 -12 42296.0 965.531  19
  -6  -2 -12 44166.5 959.884  19
  -6  -2 -12 42651.6 930.691  13
  -6   2 -12 40909.6 755.109  14
  -6   2 -13 5535.85 270.984  14
  -6  -2 -13 5913.44 301.084  11
  -6   2 -13 6432.43 370.764  19
  -6  -2 -13 5665.54 348.286  19
  -6  -2 -13 6052.16 336.511  13
  -6   2 -14 7834.84 379.374  19
  -6  -2 -14 8605.06 409.994  19
   6   2  14 8432.77 355.826  16
  -6  -2 -14 7719.36 337.926  13
  -6   2 -15 1469.68 151.690  19
  -6  -2 -15 1324.96 152.370  19
   6   2  15 1456.71 131.441  16
  -6   2 -16 10653.2 315.919  19
  -6  -2 -16 9857.81 337.744  19
  -6  -2 -17 128.516 39.2108  19
   6  -4 -17 38.6707 38.0228  13
   6   4 -17 23.4072 34.5150  10
  -6   4  17 66.7204 40.6982  26
   6  -4 -16 341.288 84.8699  13
   6   4 -16 594.408 92.1539  10
  -6   4  16 407.118 91.3649  26
   6  -4 -15 1256.99 158.253   7
   6   4 -15 1081.27 137.309  10
   6   4 -15 1229.66 159.756   9
  -6   4  15 1198.89 154.954  26
   6  -4 -14 7356.62 391.359   7
  -6   4  14 6874.95 303.811  27
   6   4 -14 6636.04 344.596  10
   6   4 -14 7432.17 377.053   9
  -6   4  14 6800.61 378.168  26
  -6   4  13 144.961 66.6544  27
   6  -4 -13 40.4780 77.0450   7
   6   4 -13 100.753 76.1969  10
   6   4 -13 11.1533 91.4704   9
   6  -4 -13 118.385 92.8887  17
  -6   4  13 50.8478 67.6118  26
   6  -4 -12 1889.58 221.109   7
  -6   4  12 2110.53 210.198  27
   6   4 -12 2181.09 228.233  10
   6   4 -12 2222.02 219.635   9
   6  -4 -12 2077.56 234.550  17
  -6   4  12 2614.60 252.874  26
  -6   4  11 2099.52 217.505  27
   6  -4 -11 2176.27 239.458   7
   6  -4 -11 2362.92 185.423  25
   6   4 -11 2130.75 228.587  10
   6  -4 -11 2082.67 176.856   6
   6   4 -11 2259.81 228.954   9
   6  -4 -11 2203.45 235.113  17
  -6   4  11 2225.43 232.089  26
  -6   4  10 3117.39 272.117  27
   6   4 -10 3171.18 279.229  10
   6  -4 -10 3107.43 243.610   6
   6  -4 -10 3049.05 265.126  17
   6   4 -10 3112.23 257.650   9
   6  -4 -10 3347.11 276.905   7
  -6   4  10 3047.26 260.646  26
  -6   4   9 877.329 149.761  27
  -6   4   9 978.866 145.738  26
   6  -4  -9 986.157 153.979   7
   6   4  -9 1030.09 162.343  10
   6  -4  -9 899.521 139.782   6
   6   4  -9 896.425 145.832   9
   6  -4  -9 969.536 147.516  17
   6  -4  -8 962.765 144.705   7
   6  -4  -8 1295.52 299.425  22
  -6   4   8 922.575 203.948   2
   6   4  -8 1028.85 150.197  10
   6  -4  -8 814.850 141.517   6
   6  -4  -8 806.391 131.644  17
   6   4  -8 1036.14 145.157   9
  -6   4   8 711.281 131.601  27
   6   4  -8 856.600 144.522  26
  -6   4   8 1267.48 148.223  26
  -6   4   7 3555.72 193.507  24
   6  -4  -7 3573.44 244.485   7
   6  -4  -7 3681.73 509.720  22
   6   4  -7 3673.95 244.561  10
   6  -4  -7 3577.54 278.862   6
   6   4  -7 3471.67 242.369   9
   6  -4  -7 3607.98 231.725  17
  -6   4   7 3653.50 273.242  27
   6   4  -7 4116.80 285.399  26
  -6   4   7 3729.63 226.352  26
  -6   4   6 146.341 59.7401  24
  -6   4   6 33.3671 50.5051  27
  -6  -4   6 185.094 131.414  22
   6  -4  -6 75.6108 64.9180   7
   6  -4  -6 360.097 178.417  22
   6  -4  -6 149.432 79.5721   6
   6  -4  -6 75.6842 43.6774  17
   6   4  -6 181.165 83.8843   9
   6   4  -6 86.3408 71.6300  26
  -6   4   5 4306.87 228.336  24
   6  -4  -5 3820.52 204.133   7
  -6  -4   5 3454.40 510.885  22
   6   4  -5 5120.50 544.392  21
   6  -4  -5 4577.68 312.060   6
   6   4  -5 4144.32 252.574   9
  -6   4   5 4900.89 339.130   5
  -6   4   5 4529.84 282.484  27
   6   4  -5 4650.87 284.747  26
   6  -4  -5 4615.15 574.461  22
  -6  -4   4 8211.74 742.138  22
   6  -4  -4 7568.22 737.672  22
  -6   4   4 8287.31 360.006  27
   6   4  -4 8795.34 770.065  21
  -6   4   4 7397.76 689.187  21
   6  -4  -4 7946.89 394.123   6
  -6   4   4 8392.04 438.617   5
   6   4  -4 7670.08 350.857  26
   6  -4  -3 8386.48 771.523  22
   6   4  -3 7928.35 755.443  21
  -6   4   3 7766.72 728.204  21
   6  -4  -3 7978.26 384.030   6
  -6   4   3 8411.29 431.826   5
  -6  -4   3 8529.92 708.314  22
  -6   4   2 19.6208 66.4305   5
  -6  -4   2 250.129 122.243  22
   6  -4  -2 132.231 143.854  22
   6   4  -2-60.0059 93.5532  21
  -6   4   2-133.786 124.219  21
   6  -4  -2 29.2990 52.2260   6
   6  -4  -1 11853.5 893.960  22
   6   4  -1 11906.0 957.434  21
  -6   4   1 11028.9 906.545  21
   6   4  -1 10803.8 859.913  20
   6  -4  -1 11251.1 424.516   6
  -6   4   1 11666.7 492.584   5
   6  -4   0 1406.43 317.602  22
   6   4   0 910.657 275.630  20
   6  -4   0 1202.09 138.128   6
   6   4   0 1546.52 342.054  21
  -6   4   0 1310.22 177.394   5
  -6  -4   0 1315.23 255.955   1
  -6  -4  -1-145.353 118.384   1
  -6   4  -1 59.1351 71.7357   5
   6  -4   1 51.3318 113.044  22
   6   4   1-177.086 129.523  21
   6   4   1 157.084 109.133  20
   6  -4   1 24.9866 37.5495   6
  -6  -4  -2 1641.32 322.748   1
   6  -4   2 1570.60 304.874  22
   6   4   2 2061.99 396.660  21
   6   4   2 1813.64 394.575  20
   6  -4   2 1845.20 142.180   6
  -6  -4  -2 2012.97 174.773  18
  -6   4  -2 1816.36 199.504   5
  -6   4  -2 1938.62 178.133  24
  -6  -4  -2 1824.30 168.285   8
   6   4   2 2345.78 186.646  26
  -6  -4  -3 299.761 64.6548  13
  -6   4  -3 418.325 112.958   5
  -6   4  -3 489.382 105.872  24
   6  -4   3 471.810 188.415  22
  -6  -4  -3 814.171 233.639   1
   6   4   3 642.655 228.100  21
   6   4   3 625.674 250.996  20
  -6   4  -3 389.547 84.6876  19
  -6  -4  -3 340.642 92.3876  18
   6   4   3 584.316 100.818  16
  -6  -4  -3 483.083 99.3845   8
   6   4   3 473.968 90.2249  26
  -6  -4  -4 13111.6 450.070  13
  -6   4  -4 13013.7 440.269  24
   6  -4   4 13624.9 841.874  22
   6   4   4 13569.3 997.279  21
  -6  -4  -4 12781.5 903.143   1
   6   4   4 14117.1 1104.68  20
  -6   4  -4 12112.0 412.832  19
  -6  -4  -4 13678.2 483.062  18
   6   4   4 13600.9 485.085  16
  -6  -4  -4 13433.2 483.952   8
  -6   4  -4 13538.5 526.749   5
   6   4   4 13765.3 447.149  26
  -6   4  -4 13832.8 537.018  14
  -6  -4  -5 18953.4 586.414  13
  -6   4  -5 17516.0 505.257  24
   6   4   5 18524.2 1090.63  21
   6   4   5 17618.1 1203.06  20
  -6  -4  -5 19462.4 1115.35   1
  -6   4  -5 16103.6 497.939  19
  -6  -4  -5 19681.5 591.126  18
   6   4   5 19769.3 614.272  16
  -6  -4  -5 19784.3 608.130   8
  -6   4  -5 19936.5 636.575   5
   6   4   5 18501.0 530.926  26
  -6   4  -5 18544.0 634.206  14
  -6   4  -6 42.3156 71.2697  14
  -6   4  -6 91.4375 78.8616   5
   6   4   6 228.138 125.508  21
   6  -4   6 48.0644 76.4071  20
  -6  -4  -6-102.125 65.2577  13
  -6   4  -6-40.3796 51.1840  19
  -6   4  -6 6.52744 50.1327  24
  -6  -4  -6 45.5416 65.0122  18
   6   4   6 64.2869 67.5485  16
  -6  -4  -6 60.8675 97.8826   1
  -6  -4  -6 57.8686 59.9603   8
   6   4   6 258.469 81.9328  26
  -6  -4  -7 464.415 112.298  13
  -6   4  -7 427.736 103.821   5
  -6   4  -7 243.720 84.1945  19
  -6  -4  -7 498.416 115.817  18
   6   4   7 479.919 116.118  16
  -6  -4  -7 447.143 107.881   8
   6   4   7 469.507 115.029  26
  -6   4  -7 380.324 115.803  14
  -6   4  -8 449.563 111.730  14
  -6   4  -8 471.895 108.933   5
  -6  -4  -8 423.622 113.563  13
  -6   4  -8 321.421 93.0784  19
   6   4   8 502.742 120.981  16
  -6  -4  -8 426.024 108.805   8
   6   4   8 443.175 96.6460  26
  -6  -4  -9 14.9532 53.6482  13
  -6   4  -9-34.6330 58.5813   5
  -6   4  -9 95.3323 57.5670  19
   6   4   9 16.9948 90.6217  16
  -6  -4  -9 59.6883 61.4983   8
   6   4   9 214.743 72.0159  26
  -6   4  -9 90.9404 89.0752  14
  -6  -4 -10 3450.63 298.504  13
  -6   4 -10 3483.13 240.221   5
   6   4  10 3206.04 288.246  16
  -6  -4 -10 3342.57 238.950   8
  -6   4 -10 3604.58 276.736  14
   6   4  11 14888.6 587.266  16
  -6  -4 -11 14234.6 432.635   8
  -6  -4 -11 16058.7 620.284  13
  -6   4 -11 15933.9 545.483  14
  -6   4 -12 23211.8 595.879  14
  -6  -4 -12 23763.7 702.546  13
   6   4  12 24151.6 703.748  16
   6   4  13 7404.78 355.723  16
  -6   4 -13 7226.31 294.797  14
  -6  -4 -13 7195.83 351.172  13
  -6  -4 -14 4334.53 229.320  13
  -6  -4 -14 4185.78 199.363  11
   6   4  14 4592.57 241.535  16
  -6   4 -14 4598.77 198.002  14
   6   4  15 1590.91 113.354  16
   6  -6 -13 315.699 45.8646  13
   6   6 -13 340.483 68.6006   9
  -6   6  13 373.142 56.1641  27
  -6   6  13 399.497 54.7835  26
   6  -6 -12 1795.69 127.574  13
   6   6 -12 2286.43 171.068   9
  -6   6  12 2334.71 166.334  27
  -6   6  12 1969.70 130.234  26
   6  -6 -11 3256.16 187.963  13
   6   6 -11 3561.40 230.722   9
  -6   6  11 3629.49 239.546  27
   6  -6 -11 3104.82 160.785   8
  -6   6  11 3514.68 191.855  26
   6  -6 -10 5225.46 231.848   7
  -6   6  10 5357.12 321.608  27
   6  -6 -10 4935.99 238.371  13
   6   6 -10 5611.12 315.513   9
   6  -6 -10 4897.44 252.004   8
  -6   6  10 5616.85 255.861  26
   6   6  -9 1457.36 179.836   9
  -6   6   9 1436.37 187.521  27
   6  -6  -9 1420.38 161.231   8
  -6   6   9 1164.83 125.460  26
  -6   6   8 98.6155 74.3765  27
   6   6  -8 74.4346 89.0137   9
   6  -6  -8 161.843 86.2722   8
  -6   6   7 5264.71 365.287  27
   6   6  -7 5273.23 344.748   9
   6   6  -7 5870.21 364.024  26
   6  -6  -7 5283.06 348.172   8
  -6  -6   6 646.328 101.414  12
  -6   6   6 809.295 153.332  27
   6   6  -6 621.408 139.969   9
   6   6  -6 635.959 141.461  26
  -6   6   5 558.393 135.048  27
   6   6  -5 528.542 131.785  26
  -6   6   5 534.762 124.517   5
   6  -6  -5 554.156 111.077   6
   6   6  -5 517.387 137.927   9
   6   6  -4 6038.63 398.759  26
   6  -6  -4 5339.47 303.882   6
   6   6  -4 5794.69 369.857   9
  -6   6   4 5606.17 370.294  27
  -6   6   4 6074.15 363.912   5
  -6   6   3 8890.32 447.707  27
  -6   6   3 8487.87 456.822  24
   6  -6  -3 9033.86 383.305   6
   6   6  -3 9270.09 471.508   9
  -6   6   3 9521.31 454.617   5
   6   6  -3 9385.38 495.163  26
  -6   6   2 1563.90 206.396  24
   6   6  -2 1663.32 217.439  26
   6  -6  -2 1665.58 162.760   6
  -6  -6   2 1631.84 157.684  18
   6   6  -2 1710.41 217.160   9
  -6   6   2 1469.56 193.933   5
  -6   6   2 1700.60 192.764  27
  -6   6   1 5834.52 383.439  24
  -6   6   1 6128.06 333.081  27
   6  -6  -1 5626.87 263.696   6
  -6  -6   1 6216.32 299.575   8
  -6  -6   1 5716.56 311.652  18
  -6   6   1 6359.12 373.405   5
   6   6  -1 6059.88 401.824  26
  -6   6   0 627.068 149.051  24
   6   6   0 510.634 130.863  26
  -6   6   0 655.680 136.582   5
  -6  -6   0 512.108 117.100  18
  -6  -6   0 607.866 108.711   8
  -6   6  -1 798.106 158.406  24
  -6  -6  -1 647.701 129.275  18
  -6   6  -1 844.553 146.400   5
  -6  -6  -1 674.641 120.494   8
   6   6   1 941.374 175.307  26
  -6   6  -1 841.792 184.648  14
  -6   6  -2 176.247 98.4998  24
  -6  -6  -2 254.807 85.9149   6
  -6  -6  -2 75.0877 81.8635  18
  -6   6  -2 93.6898 82.3450   5
   6   6   2 44.8143 80.6275  26
  -6   6  -2 138.880 112.799  14
  -6  -6  -2-19.6857 58.3197   8
  -6   6  -3 1174.82 166.400  24
   6   6   3 1126.24 185.426  26
  -6   6  -3 1252.23 163.904   5
  -6  -6  -3 1187.53 154.337   6
  -6  -6  -3 1207.83 176.829  18
  -6   6  -3 1062.46 180.458  14
  -6  -6  -3 1149.31 165.951   8
  -6   6  -4 3145.87 246.865  24
  -6  -6  -4 3383.82 278.690  18
   6   6   4 2896.88 205.677  16
  -6  -6  -4 3278.91 275.670   8
   6   6   4 3197.25 283.102  26
  -6   6  -4 3377.34 305.967  14
  -6   6  -5 3061.74 229.500  24
  -6   6  -5 3969.78 319.846  14
  -6  -6  -5 4355.97 306.785  18
   6   6   5 3336.73 230.767  16
  -6  -6  -5 3722.17 287.216   8
   6   6   5 3602.10 293.239  26
  -6   6  -6 357.305 121.253  14
  -6  -6  -6 433.066 80.3329  12
  -6  -6  -6 501.125 117.759  18
   6   6   6 227.832 74.3744  16
  -6  -6  -6 370.698 113.290   8
   6   6   6 317.249 107.653  26
   6   6   7 7.06247 56.2213  16
  -6  -6  -7 8.42123 73.6945   8
   6   6   7 45.9314 69.2548  26
  -6   6  -7-11.9159 82.7095  14
  -6  -6  -7-5.16144 39.0057  13
   6   6   8 842.678 115.987  16
  -6  -6  -8 981.302 136.178   8
   6   6   8 879.441 126.275  26
  -6   6  -8 809.545 142.637  14
  -6  -6  -8 871.882 112.138  13
  -6  -6  -9 830.302 109.248   8
   6   6   9 648.695 95.8678  16
   6   6   9 617.124 93.8562  26
  -6   6  -9 759.242 120.239  14
   6   6  10 293.702 57.0684  26
   6   6  10 321.474 66.3431  16
  -6  -6 -10 298.027 62.8763   8
  -6   6 -10 230.466 65.9333  14
   6   6  11 9871.29 248.924  16
  -6   6 -11 10456.0 281.412  14
   6   8  -4 818.276 75.7981   9
   6   8  -3 265.083 54.6160   9
   6   8  -2 233.597 55.8426   9
   6   8  -2 169.567 49.3229  26
  -6  -8   1 624.289 67.6026  12
   6   8  -1 442.999 67.0981   9
   6   8  -1 566.003 75.3779  26
  -6  -8   0 112.654 39.7331  12
   6   8   0-3.52692 38.9654  26
   6   8   0 47.1521 39.0796   9
  -6  -8  -1 875.089 79.1265  12
   6   8   1 939.790 86.5079   9
   6   8   1 751.665 82.2554  26
  -6  -8  -2 1078.70 79.1911  12
   6   8   2 975.151 85.3493  26
   7   1 -19 1835.99 124.395  10
  -7   1  19 1919.38 139.228  26
   7   1 -18 3007.89 201.590  10
   7  -1 -18 2870.28 148.332  17
   7   1 -17 4088.32 272.511  10
   7  -1 -17 4297.35 239.489  17
   7   1 -16 2658.14 245.608  10
   7  -1 -16 2297.63 206.906  17
   7  -1 -16 2996.52 271.944  25
   7  -1 -15 4310.24 259.740   7
  -7  -1  15 4148.73 284.400  23
  -7   1  15 5073.56 291.039  23
   7   1 -15 4708.30 340.327  10
   7  -1 -15 4266.57 301.659  17
   7   1 -15 4720.72 295.354  25
   7  -1 -15 5023.52 354.407  25
   7  -1 -14 9658.56 405.004   7
  -7   1  14 9213.64 424.362  23
  -7  -1  14 9077.27 431.783  23
   7   1 -14 9562.57 419.846  25
   7  -1 -14 9883.56 376.844  10
   7   1 -14 10543.5 505.462  10
   7  -1 -14 9538.78 461.585  17
   7   1 -14 9996.41 389.445  17
   7  -1 -14 9844.22 488.817  25
  -7   1  13 4585.11 244.476  27
   7  -1 -13 4299.82 273.194   7
  -7  -1  13 4533.58 318.362  23
   7   1 -13 4987.35 349.247  10
   7  -1 -13 4693.39 324.509  17
   7   1 -13 4419.83 264.621  17
  -7   1  13 4771.36 312.108  23
   7  -1 -13 4584.19 332.336  25
   7   1 -13 4152.40 274.138  25
   7  -1 -12 20726.0 582.802   7
  -7   1  12 22283.3 552.317  27
  -7  -1  12 22167.8 700.631  23
   7  -1 -12 23177.8 684.260  25
   7   1 -12 21786.1 1285.78   4
   7   1 -12 22824.8 724.899  10
   7   1 -12 21098.3 555.138   9
   7  -1 -12 22276.2 677.926  17
  -7   1  12 23403.9 1297.40   2
  -7  -1  12 21067.5 1049.01   2
   7   1 -12 22752.7 603.980  25
  -7   1  12 22810.8 674.193  23
   7   1 -11 30084.8 637.292  25
  -7   1  11 31536.3 640.305  27
   7   1 -11 30735.2 1525.40   4
   7   1 -11 34430.4 834.576  10
   7   1 -11 31064.7 579.567   9
   7  -1 -11 30957.7 761.123  17
  -7   1  11 31712.3 1526.35   2
   7  -1 -11 29554.2 665.099   7
   7  -1 -11 33077.1 771.050  25
  -7  -1  11 29800.1 1351.45   2
  -7   1  11 32069.7 787.605  23
  -7  -1  11 30308.2 803.526  23
  -7   1  10 3817.51 267.618  23
  -7  -1  10 3908.64 286.252  23
   7  -1 -10 3794.18 251.398  25
  -7   1  10 3102.42 481.907   2
   7   1 -10 4143.01 275.771  10
  -7  -1  10 3026.67 446.940   2
   7  -1 -10 4070.74 258.521  17
   7   1 -10 3581.42 223.547  15
  -7   1   9 6575.08 330.262  23
  -7  -1   9 6478.23 352.119  23
  -7   1   9 6693.26 691.046   2
  -7  -1   9 5840.35 605.280   2
  -7   1   8 12961.8 442.045  23
  -7  -1   8 12954.5 474.812  23
  -7   1   8 13444.5 946.619   2
  -7  -1   8 12224.9 862.158   2
  -7   1   7 15456.8 450.352  23
  -7  -1   7 15875.8 971.307   2
  -7  -1   7 16015.4 509.670  23
   7  -1  -7 14981.3 963.235  22
  -7   1   7 15854.9 989.980   2
  -7   1   6 358.765 79.5377  23
  -7  -1   6 352.182 95.2558  23
   7  -1  -6 290.952 150.495  22
  -7   1   6 540.007 196.500   2
  -7  -1   6 569.787 201.433   2
  -7   1   5 1808.65 143.327  23
  -7  -1   5 1819.46 166.736  23
   7  -1  -5 1696.30 302.267  22
  -7  -1   5 1830.25 326.990   2
  -7   1   5 2113.88 338.646   2
  -7  -1   4 53962.1 1670.98   2
   7  -1  -4 51864.7 1542.79  22
   7  -1  -4 53139.7 1235.56  20
   7   1  -4 51311.9 1051.43  20
  -7  -1   4 53306.7 818.399  23
  -7   1   4 51865.9 703.463  23
  -7   1   4 54237.1 1604.26   2
  -7  -1   3 84055.3 2065.05   2
  -7   1   3 84685.1 861.882  23
  -7  -1   3 87850.7 1018.53  23
   7  -1  -3 85705.2 1871.12  22
   7  -1  -3 82388.0 1655.96  20
   7   1  -3 82468.0 1522.93  20
  -7   1   3 84030.9 702.353   5
  -7   1   3 86260.0 1919.81   2
  -7  -1   2 177978. 1421.78  23
  -7   1   2 174849. 1195.51  23
  -7  -1   2 182738. 2962.81   2
   7  -1  -2 173987. 2478.39  22
   7  -1  -2 165481. 2519.36  20
   7   1  -2 166633. 2384.90  20
  -7   1   2 173031. 956.258   5
  -7   1   2 176584. 2609.98   2
  -7   1   1 5231.88 428.333   2
  -7  -1   1 4889.68 239.201  23
  -7  -1   1 5486.41 522.239   2
  -7   1   1 4871.22 202.022  23
   7  -1  -1 4799.22 399.304  22
   7  -1  -1 4840.16 458.479  20
   7   1  -1 4740.66 432.718  20
  -7   1   1 4748.76 157.603   5
  -7   1   0 95015.6 1710.53   2
  -7  -1   0 96420.3 1043.23  23
  -7   1   0 94408.0 880.661  23
  -7  -1   0 95566.8 2144.91   2
   7  -1   0 96961.3 1607.19  22
   7  -1   0 96051.4 2097.28  20
   7   1   0 98697.0 2097.02  20
  -7   1   0 93790.5 688.632   5
  -7   1  -1 91571.6 880.311  23
  -7  -1  -1 95440.0 1044.72  23
  -7  -1  -1 95933.0 2162.37   2
   7  -1   1 91805.9 1483.70  22
   7  -1   1 95533.1 2169.75  20
   7   1   1 94513.4 2129.90  20
  -7   1  -1 91625.1 715.230   5
  -7   1  -1 88825.9 1626.45   2
  -7   1  -2 753.673 71.0135   5
  -7   1  -2 839.291 95.2777  23
  -7  -1  -2 646.849 213.999   1
   7  -1   2 1074.87 246.827  20
   7   1   2 827.145 232.636  20
  -7  -1  -2 861.252 113.952  23
  -7   1  -2 777.185 159.299   2
  -7   1  -3 141.620 40.4260   5
  -7  -1  -3 48.7537 65.3806  23
  -7   1  -3 63.8871 48.9515  23
  -7   1  -3 158.791 116.262   1
   7  -1   3 131.704 115.891  20
   7   1   3 213.921 133.850  20
  -7  -1  -3 174.653 115.862   1
  -7   1  -4 422.969 66.2452   5
  -7  -1  -4 437.744 95.2801  23
  -7   1  -4 359.808 77.8357  23
   7  -1   4 184.017 134.883  20
   7   1   4 82.2741 117.512  20
  -7   1  -4 421.704 143.428   1
  -7  -1  -4 552.316 190.556   1
  -7   1  -5 4023.41 398.890   1
  -7  -1  -5 4898.35 541.216   1
  -7  -1  -5 4511.94 270.552  23
   7  -1   5 3636.71 474.621  20
   7   1   5 4331.85 535.508  20
  -7   1  -5 4419.61 241.664  23
  -7   1  -5 4280.40 200.102   5
  -7  -1  -6 598.349 116.309  23
  -7   1  -6 651.282 86.5551   5
   7  -1   6 701.096 216.870  20
   7   1   6 470.832 182.626  20
  -7  -1  -6 595.568 218.721   1
  -7   1  -7 2257.89 161.169   5
  -7  -1  -7 2670.16 433.646   1
   7  -1   7 2519.95 401.316  20
   7   1   7 2633.64 418.293  20
  -7  -1  -8 4726.99 256.054  13
  -7   1  -8 4801.07 243.403   5
  -7  -1  -8 4579.58 551.453   1
   7  -1   8 4799.77 541.906  20
   7   1   8 4997.04 571.200  20
  -7  -1  -8 4819.01 261.711  19
  -7   1  -8 4925.74 296.129  19
  -7  -1  -9 1479.27 158.006  13
   7  -1   9 1420.09 275.475  20
   7   1   9 1702.81 329.663  20
  -7  -1  -9 1625.53 324.719   1
  -7   1  -9 1647.66 189.313  19
  -7  -1  -9 1519.14 167.627  19
  -7  -1 -10 2359.96 201.475  13
  -7  -1 -10 2578.89 206.913  11
  -7   1 -10 2941.44 258.677  19
  -7  -1 -10 2777.00 237.478  19
  -7  -1 -11 2777.56 216.626  13
  -7  -1 -11 2572.96 203.485  11
  -7   1 -11 2742.99 260.494  19
  -7  -1 -11 2772.83 249.009  19
   7   1  11 2713.62 198.895  16
  -7   1 -12 6016.53 385.034  19
  -7  -1 -12 6306.79 382.282  19
  -7   1 -13 4232.64 316.299  19
  -7  -1 -13 4203.86 312.738  19
  -7   1 -14 6141.05 359.574  19
  -7  -1 -14 6573.48 369.865  19
  -7   1 -15 8455.76 373.239  19
  -7  -1 -15 8515.98 375.977  19
  -7   1 -16 1048.87 117.872  19
  -7  -1 -16 1020.44 113.459  19
  -7   1 -17 388.883 52.8873  19
  -7  -1 -17 414.641 56.9662  19
   7   3 -18 37.8566 39.6890  10
   7  -3 -18 67.3573 29.9905  13
  -7   3  18-15.6762 39.2772  26
   7  -3 -17 1745.10 150.795  13
   7   3 -17 2170.94 174.388  10
  -7   3  17 2396.53 186.741  26
   7  -3 -16 621.245 112.342   7
   7   3 -16 514.339 109.070  10
   7  -3 -16 783.207 129.087  17
  -7   3  16 644.709 124.818  26
   7  -3 -15 131.197 91.7809   7
   7   3 -15 265.817 100.398  10
   7  -3 -15 121.544 76.3430  17
  -7   3  15 159.528 103.520  26
   7   3 -14 19221.3 677.185  10
   7   3 -14 17497.5 580.647   9
   7  -3 -14 18924.8 674.229  17
   7  -3 -14 18065.8 628.663   7
  -7   3  14 17211.9 513.149  27
   7  -3 -14 17870.0 610.589  25
   7  -3 -13 5102.30 349.135   7
  -7   3  13 4620.95 291.710  27
   7   3 -13 5203.45 374.101  10
   7   3 -13 4884.19 312.686   9
   7  -3 -13 5047.37 357.788  17
  -7  -3  13 4802.49 247.910  23
   7  -3 -13 4790.58 322.193  25
   7  -3 -12 11170.2 512.518   7
   7  -3 -12 10811.7 467.786  25
  -7  -3  12 10673.0 401.386  23
   7   3 -12 11193.7 548.990  10
   7   3 -12 11012.6 455.321   9
   7  -3 -12 11256.5 528.892  17
  -7   3  12 11077.6 469.722  27
   7  -3 -11 8413.60 443.893   7
  -7  -3  11 7548.92 352.019  23
   7   3 -11 8084.69 462.134  10
   7   3 -11 7919.45 371.898   9
   7  -3 -11 7990.67 433.399  17
  -7   3  11 7525.25 390.848  27
   7  -3 -11 8101.24 383.990  25
   7  -3 -10 196.222 95.8231  25
  -7  -3  10 180.909 69.0751  23
   7  -3 -10 254.119 98.4788   7
   7   3 -10 217.656 105.219  10
   7   3 -10 291.537 99.1281   9
   7  -3 -10 240.088 87.0759  17
  -7   3  10 161.394 75.0262  27
   7  -3  -9 5875.43 341.408   7
  -7  -3   9 5901.78 309.197  23
  -7   3   9 6294.37 647.553   2
   7  -3  -9 7066.82 712.334  22
   7   3  -9 5945.78 376.438  10
   7  -3  -9 6180.51 346.219   6
   7   3  -9 5717.13 287.018   9
   7  -3  -9 5935.91 336.660  17
  -7   3   9 5987.81 339.452  27
   7  -3  -9 5845.88 286.300  25
   7  -3  -8 659.709 97.5000  25
  -7  -3   8 917.456 124.754  23
   7  -3  -8 806.840 130.235   7
   7  -3  -8 973.220 263.110  22
  -7   3   8 1000.57 254.251   2
   7  -3  -8 806.105 134.498   6
   7   3  -8 1011.04 126.926   9
   7  -3  -8 866.244 122.287  17
  -7   3   8 839.860 131.039  27
   7  -3  -7 24228.4 603.470   7
  -7   3   7 25335.5 646.578  27
  -7  -3   7 22210.1 1037.09   2
  -7  -3   7 25935.4 618.876  23
   7  -3  -7 23836.2 1299.46  22
  -7   3   7 24790.4 1227.04   2
   7  -3  -7 26547.4 711.820   6
   7   3  -7 24482.0 629.009  26
  -7   3   6 4597.96 513.765   2
  -7  -3   6 4391.30 254.467  23
  -7  -3   6 3863.15 462.523   2
   7  -3  -6 4387.03 570.819  22
   7   3  -6 5141.01 488.305  21
   7  -3  -6 4780.79 306.384   6
  -7  -3   5 1112.00 131.251  23
   7  -3  -5 1130.10 291.299  22
   7   3  -5 1570.65 297.034  21
  -7   3   5 1173.56 245.057   2
   7  -3  -5 1347.88 164.535   6
  -7  -3   5 925.175 250.290   2
  -7  -3   4 14148.8 427.764  23
  -7  -3   4 13648.4 864.911   2
   7  -3  -4 12415.2 897.819  22
   7   3  -4 14037.4 911.715  21
  -7  -3   4 12423.8 727.193   1
   7  -3  -4 14055.6 494.682   6
  -7   3   4 13688.6 484.416   5
  -7   3   4 13063.5 727.885   2
  -7  -3   3 11303.6 381.988  23
  -7  -3   3 10525.9 765.869   2
   7  -3  -3 10362.1 800.013  22
   7   3  -3 10887.0 700.467  20
   7  -3  -3 10852.1 424.802   6
  -7   3   3 11324.2 430.853   5
  -7  -3   3 9616.40 675.763   1
  -7  -3   2 139741. 1324.99  23
   7  -3  -2 137342. 2839.02  22
  -7  -3   2 141593. 2848.56   2
   7   3  -2 135602. 2683.75  20
   7  -3  -2 141539. 1472.99   6
  -7   3   2 146104. 1492.57   5
  -7  -3   2 132674. 2527.43   1
  -7  -3   1 5006.85 254.483  23
   7  -3  -1 5330.88 548.858  22
   7   3  -1 5409.19 564.939  20
   7  -3  -1 5170.51 274.572   6
  -7   3   1 5513.04 292.040   5
  -7  -3   1 5311.35 521.947   1
  -7  -3   0 67390.7 906.018  23
   7  -3   0 68115.8 1886.75  22
   7   3   0 66697.0 2063.78  20
   7  -3   0 64424.0 913.058   6
  -7   3   0 68512.9 1001.61   5
  -7  -3   0 64650.2 1872.93   1
  -7  -3  -1 13520.0 884.034   1
  -7  -3  -1 13795.3 419.794  23
   7  -3   1 12976.1 800.757  22
   7   3   1 13754.3 966.845  20
  -7   3  -1 14013.1 458.451   5
  -7   3  -2 1845.64 171.594   5
  -7  -3  -2 1943.33 166.063  23
   7   3   2 2100.91 403.063  20
  -7  -3  -2 1827.04 342.608   1
  -7   3  -3 815.929 123.515   5
  -7  -3  -3 709.473 104.814  23
   7  -3   3 929.469 211.747  22
   7   3   3 764.654 240.578  21
   7   3   3 844.994 249.726  20
  -7   3  -3 1387.37 261.667   3
  -7  -3  -3 512.482 202.584   1
  -7  -3  -4 4965.60 273.654  23
  -7  -3  -4 4805.36 598.523   1
   7   3   4 4633.90 568.943  21
   7  -3   4 4374.42 580.961  20
   7   3   4 4720.75 612.394  20
  -7   3  -4 6015.74 572.427   3
  -7   3  -4 5218.56 290.558   5
  -7  -3  -5 1133.39 144.151  13
  -7   3  -5 1279.21 143.650  14
  -7   3  -5 1252.24 128.645  24
  -7  -3  -5 1075.86 287.812   1
  -7  -3  -5 1314.62 150.808  23
   7   3   5 1287.86 290.968  21
   7  -3   5 1216.68 303.961  20
   7   3   5 1136.73 313.172  20
  -7   3  -5 1215.87 147.898  19
  -7   3  -5 1369.30 304.028   3
  -7  -3  -5 1154.50 140.154  18
   7   3   5 1216.71 151.551  16
  -7  -3  -5 1333.79 148.143   8
  -7   3  -5 1185.48 147.526   5
  -7  -3  -6 789.343 135.563  13
  -7   3  -6 1031.71 115.420  24
  -7   3  -6 949.580 131.311   5
   7   3   6 951.105 257.465  21
  -7  -3  -6 1085.84 309.235   1
   7  -3   6 359.356 201.421  20
   7   3   6 1198.82 302.986  20
  -7   3  -6 902.500 141.714  19
  -7   3  -6 822.958 254.105   3
   7   3   6 981.980 147.840  16
  -7  -3  -6 742.315 120.002   8
  -7   3  -6 833.459 118.937  14
  -7  -3  -7 3582.47 281.087  13
  -7   3  -7 3161.71 203.266  24
  -7  -3  -7 3590.18 528.560   1
   7  -3   7 3276.99 437.517  20
   7   3   7 3771.58 521.454  20
  -7   3  -7 3347.04 266.753  19
  -7   3  -7 4446.02 545.890   3
   7   3   7 4114.43 295.641  16
  -7  -3  -7 3820.47 264.642   8
  -7   3  -7 3447.10 245.583  14
  -7   3  -7 3899.96 258.905   5
  -7  -3  -8 12377.1 539.759  13
  -7   3  -8 11917.6 507.372  19
   7   3   8 12234.7 522.184  16
  -7  -3  -8 12245.7 464.274   8
  -7   3  -8 11729.8 453.995  14
  -7   3  -8 12087.6 451.486   5
  -7  -3  -9 1353.76 191.993  13
  -7   3  -9 1214.57 150.207   5
  -7   3  -9 1389.22 188.033  19
   7   3   9 1490.56 193.902  16
  -7  -3  -9 1560.38 167.685   8
  -7   3  -9 1356.27 160.277  14
  -7  -3 -10 178.677 86.8474  13
  -7   3 -10 78.9611 57.4645   5
  -7   3 -10 121.963 73.2009  19
  -7  -3 -10 96.0218 58.9286   8
   7   3  10 48.6226 78.3853  16
  -7   3 -10 104.759 67.3747  14
  -7  -3 -11 359.833 106.093  13
  -7   3 -11 480.884 112.399  19
  -7  -3 -11 293.542 75.5224  19
   7   3  11 392.353 109.157  16
  -7   3 -11 496.265 108.745  14
  -7  -3 -12 14614.3 555.087  13
  -7   3 -12 13464.2 422.458  14
  -7   3 -12 14979.6 513.001  19
  -7  -3 -12 16265.4 472.095  19
   7   3  12 14965.8 552.708  16
  -7  -3 -13 102.748 61.8655  13
  -7  -3 -13 90.9479 54.8496  11
  -7   3 -13 106.157 60.7686  19
  -7  -3 -13 146.000 60.6636  19
   7   3  13 35.5399 62.9619  16
  -7   3 -13-3.05125 56.7245  14
  -7  -3 -14 1852.06 132.921  11
  -7   3 -14 1968.73 149.802  19
  -7  -3 -14 1867.27 133.346  19
   7   3  14 2034.91 165.631  16
  -7   3 -15 3141.53 127.522  19
  -7  -3 -15 3377.68 126.924  19
   7  -5 -15 2825.86 165.642  13
  -7   5  15 3131.71 149.314  26
   7  -5 -14 3312.74 203.196   7
   7   5 -14 3457.12 205.062   9
  -7   5  14 3342.78 174.794  27
  -7   5  14 3416.32 187.115  26
   7  -5 -13 2167.70 187.431   7
   7   5 -13 2047.40 182.727   9
  -7   5  13 1961.65 170.106  27
  -7   5  13 1844.38 160.428  26
   7  -5 -12 16254.1 528.688   7
   7   5 -12 16840.1 523.593   9
  -7   5  12 15052.3 524.726  27
  -7   5  12 15025.7 469.366  26
   7   5 -11 16236.8 541.395   9
  -7   5  11 15174.7 569.441  27
   7  -5 -11 15675.6 535.370   7
  -7   5  11 14915.4 488.514  26
   7  -5 -10 3194.17 253.689   7
   7  -5 -10 3282.86 235.437   8
   7   5 -10 3569.89 273.230   9
  -7   5  10 3518.42 295.834  27
  -7   5  10 3482.31 240.004  26
  -7   5   9 2686.09 267.020  27
   7  -5  -9 2956.89 238.043   7
   7  -5  -9 2733.27 220.895   6
   7   5  -9 2806.77 254.081   9
  -7   5   9 3197.57 258.657   5
  -7   5   9 3137.07 223.360  26
   7  -5  -8 4019.67 268.768   7
  -7   5   8 4717.49 350.341  27
   7  -5  -8 4317.75 295.199   6
   7   5  -8 4219.62 304.568   9
  -7   5   8 4374.56 315.518   5
   7  -5  -7 1646.34 172.125   7
  -7  -5   7 1685.01 151.257  12
  -7   5   7 1594.32 208.458  27
   7  -5  -7 1314.77 171.997   6
  -7   5   7 1534.74 197.890   5
   7   5  -7 1200.39 179.197   9
   7   5  -7 1679.16 213.121  26
  -7   5   6-6.41378 54.7466  27
  -7   5   6-18.0583 57.5272  24
  -7  -5   6-111.495 52.7729  12
   7  -5  -6 123.224 74.9581   7
   7  -5  -6 38.6048 50.8028   6
   7   5  -6 18.1559 72.6383   9
  -7   5   6 113.573 73.1364   5
   7   5  -6 31.0335 73.0196  26
  -7   5   5 444.311 117.486  27
  -7   5   5 598.387 132.316   5
  -7   5   5 382.219 107.263  24
  -7  -5   5 427.924 95.0277  12
   7  -5  -5 423.716 107.462   6
   7   5  -5 396.621 113.466   9
   7   5  -5 378.110 119.905  26
  -7   5   4 16797.5 582.785  24
  -7   5   4 17460.8 626.331  27
   7  -5  -4 16317.9 579.517   6
   7   5  -4 17405.9 571.869   9
  -7   5   4 17524.9 645.342   5
   7   5  -4 17669.7 641.570  26
  -7   5   3 20157.7 649.655  24
  -7   5   3 19705.3 636.297  27
   7  -5  -3 19647.5 618.300   6
   7   5  -3 19335.8 609.743   9
  -7   5   3 20917.1 700.965   5
   7   5  -3 20916.4 696.751  26
  -7   5   2 32056.6 831.781  24
   7  -5  -2 29174.5 720.069   6
  -7  -5   2 29397.9 623.437  18
  -7   5   2 31421.5 857.613   5
  -7  -5   2 30484.2 585.178   8
  -7   5   2 28721.6 724.929  27
   7   5  -2 31434.6 837.815  26
  -7   5   1 756.362 147.708  24
  -7   5   1 628.944 135.862   5
   7  -5  -1 624.953 111.303   6
  -7  -5   1 788.151 126.944  18
  -7   5   1 821.545 122.070  27
  -7  -5   1 731.994 112.012   8
   7   5  -1 653.434 140.150  26
  -7   5   0 11079.6 503.442  24
   7  -5   0 11277.2 395.837   6
  -7  -5   0 10331.4 420.887  18
  -7  -5   0 11323.0 429.010   8
  -7   5   0 12082.9 525.534   5
   7   5   0 10989.2 502.033  26
  -7   5  -1 27133.2 796.127  24
  -7   5  -1 28853.6 802.305   5
  -7  -5  -1 27997.1 714.606  18
  -7  -5  -1 28244.1 710.516   8
   7   5   1 26987.0 766.115  26
  -7   5  -2 1493.42 197.096  24
  -7  -5  -2 1580.20 191.148  18
   7   5   2 1617.44 184.198  16
  -7  -5  -2 1539.74 178.233   8
  -7   5  -2 1593.78 194.592   5
   7   5   2 1418.59 192.798  26
  -7   5  -3 209.385 89.7678  24
  -7   5  -3 49.6169 65.3780   5
  -7   5  -3-41.2721 81.5720  14
  -7  -5  -3 167.943 90.1019  18
   7   5   3 59.3130 65.3196  16
  -7  -5  -3 106.176 80.0064   8
   7   5   3 100.017 77.4756  26
  -7  -5  -4-61.2753 48.6831  13
  -7   5  -4-74.7441 65.2708   5
  -7  -5  -4 10.1559 71.6490  18
   7   5   4 113.016 74.5175  16
  -7   5  -4-62.3293 62.1785  24
  -7  -5  -4-17.3981 70.9026   8
   7   5   4 126.263 79.2939  26
  -7   5  -4 28.4543 78.8097  14
  -7   5  -5 2296.61 219.328  24
  -7  -5  -5 2245.09 200.561  12
  -7   5  -5 1989.20 247.875  14
  -7  -5  -5 2520.62 247.755  18
   7   5   5 2238.88 228.449  16
  -7  -5  -5 2601.89 252.693   8
   7   5   5 2089.08 220.368  26
  -7   5  -5 2542.87 224.826   5
  -7  -5  -5 2202.28 211.580  13
  -7   5  -6 907.423 132.877  24
  -7  -5  -6 853.394 120.308  12
  -7  -5  -6 1029.14 133.502   6
  -7   5  -6 1000.99 138.295   5
  -7  -5  -6 1071.97 165.485  18
   7   5   6 1128.91 160.664  16
  -7  -5  -6 1007.01 167.247   8
   7   5   6 777.388 137.043  26
  -7   5  -6 936.744 175.006  14
  -7  -5  -6 1032.55 152.217  13
   7   5   7 1255.42 173.617  16
  -7  -5  -7 1410.17 187.243   8
  -7   5  -7 1236.50 188.857  14
   7   5   7 867.637 132.244  26
  -7  -5  -7 1156.86 161.616  13
  -7  -5  -8 461.837 108.119  13
   7   5   8 507.361 118.268  16
  -7  -5  -8 485.065 112.781   8
   7   5   8 408.810 94.2625  26
  -7   5  -8 543.729 130.277  14
   7   5   9 1373.27 172.608  16
  -7  -5  -9 1483.19 159.765   8
  -7   5  -9 1616.45 179.473  14
   7   5   9 1204.97 119.964  26
  -7  -5  -9 1643.62 186.080  13
   7   5  10 1946.07 190.087  16
  -7  -5 -10 1873.69 159.830   8
  -7   5 -10 2022.60 179.076  14
  -7  -5 -10 2124.28 199.351  13
   7   5  11 1100.34 137.811  16
  -7   5 -11 1103.14 121.448  14
  -7  -5 -11 1061.60 132.939  13
  -7  -5 -12 1511.72 130.482  11
   7   5  12 1394.44 126.209  16
  -7   5 -12 1515.88 114.176  14
  -7  -5 -13 4263.46 159.890  11
   7   5  13 4468.35 172.965  16
   7   7 -10 207.473 46.9648   9
  -7   7  10 348.103 54.3648  27
   7   7  -9 1018.85 98.8415   9
  -7   7   9 1245.51 107.791  27
   7  -7  -9 1158.10 90.2879   8
   7   7  -8 892.019 103.624   9
  -7   7   8 807.660 100.128  27
   7  -7  -8 864.839 95.3678   8
   7  -7  -7 2303.93 167.469   8
   7   7  -7 2469.31 175.910   9
  -7   7   7 2142.39 165.990  27
  -7  -7   6 652.665 70.9544  12
   7   7  -6 626.113 111.897   9
  -7   7   6 622.518 98.1543  27
   7  -7  -6 584.965 101.961   8
   7  -7  -5 221.282 77.9775   8
  -7  -7   5 167.154 49.4166  12
   7   7  -5 216.017 85.4000   9
  -7   7   5 273.664 70.7804  27
   7   7  -5 251.583 83.7012  26
  -7  -7   4 4777.26 243.814  12
   7   7  -4 4337.11 258.954   9
   7  -7  -4 4770.56 279.773   8
  -7   7   4 4572.80 239.927  27
   7   7  -4 4507.28 282.683  26
  -7  -7   3 3044.11 210.968  12
   7   7  -3 2803.61 221.896   9
  -7   7   3 3172.43 193.588  27
   7  -7  -3 3284.32 236.769   8
   7   7  -3 2960.64 235.719  26
  -7   7   3 2545.81 220.810  14
  -7  -7   2 20493.7 557.870  12
  -7   7   2 19027.9 588.789  14
   7   7  -2 20642.1 609.491  26
   7   7  -2 20865.5 568.557   9
   7  -7  -2 20634.5 571.084   8
   7  -7  -1 281.929 84.4901   8
  -7   7   1 282.366 103.963  14
   7   7  -1 222.047 94.6778   9
  -7  -7   1 278.385 81.1037  12
   7   7  -1 324.563 110.223  26
  -7  -7   0 7096.00 335.332  12
   7  -7   0 7380.92 307.733   8
  -7   7   0 7122.05 360.351  14
   7   7   0 7449.84 345.838   9
  -7  -7   0 7294.93 256.767   8
   7   7   0 7420.79 370.322  26
  -7  -7  -1 6275.37 312.204  12
   7   7   1 6734.44 322.147   9
  -7  -7  -1 6463.02 261.111   8
   7  -7   1 6186.54 257.013   8
   7   7   1 6661.30 343.490  26
  -7   7  -1 6426.62 341.304  14
   7   7   2 49.2432 67.0068  26
  -7  -7  -2 42.1040 49.6245  12
   7   7   2-75.6027 74.6753   9
  -7  -7  -2 98.0913 48.1069   8
  -7   7  -2-63.8070 61.5835  14
  -7  -7  -3-20.9411 38.8463  12
   7   7   3 64.7402 65.5126   9
  -7  -7  -3 36.2292 46.6583   8
   7   7   3 13.4584 57.9397  26
  -7   7  -3-49.6853 58.0038  14
  -7  -7  -4 869.443 96.6306  12
  -7  -7  -4 945.663 108.759   8
   7   7   4 980.388 122.514  26
  -7   7  -4 1035.89 125.594  14
  -7  -7  -5 30.6833 26.5268  12
  -7  -7  -5 15.0007 38.6211   8
   7   7   5 37.5740 46.1755  26
  -7   7  -5-3.02973 50.8346  14
  -7  -7  -6 48.1407 41.5301   8
   7   7   6 24.1390 36.9952  26
  -7   7  -6 65.9530 46.2816  14
  -7   7  -7 761.528 80.2224  14
   8   0 -18 253.281 53.4102  10
   8   0 -17 238.596 71.2196  10
   8   0 -17 44.1562 41.0196  17
   8   0 -16 3331.29 233.422  10
   8   0 -16 3078.53 216.937  17
   8   0 -16 3200.69 261.198  25
   8   0 -15 12805.8 524.935  25
  -8   0  15 12217.5 465.874  23
   8   0 -15 12536.3 483.167  10
   8   0 -15 12138.0 468.919  17
  -8   0  14 9946.23 450.057  23
   8   0 -14 9012.20 426.590  10
   8   0 -14 8985.79 429.687  17
   8   0 -14 9058.03 452.444  25
  -8   0  13 5493.42 347.701  23
   8   0 -13 5979.11 346.161  10
   8   0 -13 5645.42 349.088  17
  -8   0  13 6185.95 287.379  27
   8   0 -13 6408.72 378.157  25
  -8   0  12 2534.33 243.499  23
  -8   0  12 2154.18 182.925  27
   8   0 -12 2631.79 231.740  10
   8   0 -12 2322.31 222.817  17
   8   0 -12 2546.80 230.122  25
  -8   0  11 2100.83 222.666  23
   8   0 -11 1784.51 193.914  10
  -8   0  11 2266.13 419.154   2
  -8   0  11 2170.54 182.324  27
   8   0 -11 2048.60 206.911  25
  -8   0  10 31493.6 812.276  23
   8   0 -10 29134.3 668.251  10
   8   0 -10 30545.3 709.186  25
   8   0 -10 29884.3 701.048  15
  -8   0  10 29199.4 619.990  27
  -8   0  10 27316.2 1400.91   2
  -8   0   9 20275.6 627.136  23
  -8   0   9 17944.7 1122.29   2
  -8   0   8 1716.18 188.902  23
  -8   0   8 1238.37 307.718   2
  -8   0   7 18014.7 1096.56   2
  -8   0   7 16637.3 537.838  23
  -8   0   6 6.66417 64.1726  23
  -8   0   6 102.815 136.594   2
  -8   0   5 9926.58 387.716  23
  -8   0   5 10946.8 815.006   2
  -8   0   4 10088.1 761.563   2
  -8   0   4 9270.77 362.115  23
   8   0  -4 8964.84 495.701  20
  -8   0   3 8029.65 665.243   2
  -8   0   3 7365.71 309.610  23
   8   0  -3 6654.01 472.197  20
  -8   0   2 5979.53 559.330   2
   8   0  -2 6055.57 487.375  20
  -8   0   2 6324.62 286.767  23
  -8   0   1 11600.5 757.481   2
  -8   0   1 10151.6 358.192  23
   8   0  -1 10207.6 672.459  20
  -8   0   0 12173.5 762.392   2
  -8   0   0 12540.5 400.869  23
   8   0   0 12351.4 791.172  20
  -8   0  -1 18487.1 488.564  23
   8   0   1 18052.7 985.467  20
  -8   0  -2 4216.36 241.301  23
  -8   0  -2 4194.04 429.068   2
   8   0   2 4391.23 495.375  20
  -8   0  -2 4316.69 503.042   1
  -8   0  -3 8168.47 344.340  23
   8   0   3 7719.27 686.160  20
  -8   0  -3 7718.99 665.163   1
  -8   0  -4 4186.41 254.769  23
   8   0   4 3852.44 498.240  20
  -8   0  -4 4162.11 512.458   1
  -8   0  -5 6903.42 619.337   1
  -8   0  -5 7409.76 350.333  23
   8   0   5 7080.63 696.690  20
  -8   0  -6 380.090 149.940   1
  -8   0  -6 177.029 77.6305  23
   8   0   6 285.130 150.398  20
  -8   0  -7 217.691 64.1277  11
   8   0   7 399.735 179.722  20
  -8   0  -7 238.441 73.8081  19
  -8   0  -8 85.4153 50.8845  11
   8   0   8-97.4104 104.201  20
  -8   0  -8-22.3315 51.6987  19
  -8   0  -9 2267.37 181.242  11
  -8   0  -9 2347.42 223.498  19
  -8   0 -10 9964.46 476.350  19
  -8   0 -11 147.888 84.0604  19
  -8   0 -12 5343.28 358.578  19
  -8   0 -13 2781.73 253.986  19
  -8   0 -14-46.8178 65.7313  19
  -8   0 -15 50.5767 53.2145  19
  -8   0 -16 5446.12 229.169  19
   8   2 -18 2950.92 179.405  10
  -8   2  18 2974.05 182.819  26
   8  -2 -17 242.531 61.7302   7
   8   2 -17 339.514 88.9779  10
   8  -2 -17 283.430 77.4360  17
   8  -2 -16 20.9023 56.9601   7
   8   2 -16 48.0634 71.4947  10
   8  -2 -16-11.5835 59.2932  17
  -8   2  15 1471.47 136.493  27
   8  -2 -15 1057.06 147.731   7
   8   2 -15 1684.10 207.034  10
   8  -2 -15 1471.66 187.903  17
   8  -2 -15 1450.63 196.131  25
   8  -2 -14 19823.7 629.548   7
  -8  -2  14 18878.5 554.498  23
   8   2 -14 20647.1 734.692  10
   8  -2 -14 20524.6 703.408  17
  -8   2  14 19370.1 547.503  27
   8  -2 -14 20040.1 688.101  25
  -8  -2  13 2627.17 228.480  23
   8  -2 -13 2970.00 263.013   7
  -8   2  13 2707.63 225.346  27
   8   2 -13 2745.66 287.477  10
   8   2 -13 2763.16 225.122   9
   8  -2 -13 2719.91 266.451  17
   8  -2 -13 2900.28 271.310  25
   8  -2 -12 13114.6 526.175   7
  -8   2  12 13427.5 502.156  27
  -8   2  12 12598.6 424.782  23
   8   2 -12 13500.6 607.427  10
   8   2 -12 13092.8 450.532   9
   8  -2 -12 13562.1 574.631  17
   8  -2 -12 13385.2 546.648  25
  -8  -2  12 13527.3 522.107  23
   8  -2 -11 13743.9 527.460   7
  -8   2  11 13852.7 457.617  23
  -8  -2  11 14464.6 544.067  23
   8   2 -11 14897.8 614.011  10
   8   2 -11 14124.8 443.893   9
   8  -2 -11 14155.7 566.126  17
   8   2 -11 14186.5 489.844  15
  -8   2  11 13699.7 509.587  27
   8  -2 -11 13884.8 529.420  25
  -8   2  10 39261.4 1694.83   2
  -8   2  10 36585.1 813.794  27
  -8  -2  10 32934.2 1328.00   2
   8  -2 -10 37008.4 836.003   7
  -8   2  10 38181.6 748.331  23
  -8  -2  10 37829.6 880.959  23
   8   2 -10 35476.9 1464.85   4
   8   2 -10 37129.7 962.652  10
   8   2 -10 37553.7 627.319   9
   8  -2 -10 37684.3 861.823  17
   8   2 -10 34536.0 738.519  15
   8  -2 -10 37178.7 820.004  25
   8  -2  -9 5401.06 313.719   7
  -8   2   9 5805.93 286.014  23
  -8  -2   9 5201.35 329.202  23
   8  -2  -9 5129.00 626.992  22
   8   2  -9 4032.14 493.353   4
  -8  -2   9 4767.00 532.685   2
   8  -2  -9 5397.80 313.116  17
   8   2  -9 5212.54 272.143  15
  -8   2   9 5390.10 307.737  27
  -8   2   9 5754.28 649.153   2
   8  -2  -9 5179.72 295.350  25
   8  -2  -8 3076.19 227.074   7
  -8   2   8 2835.04 195.907  23
  -8  -2   8 2814.81 235.982  23
   8  -2  -8 2390.54 424.539  22
  -8   2   8 2295.61 400.981   2
  -8   2   8 2769.77 214.059  27
  -8  -2   8 2621.75 397.887   2
   8  -2  -8 3085.24 215.490  17
   8   2  -8 2612.30 184.293  15
   8  -2  -8 2664.51 196.938  25
  -8   2   7 477.400 83.2112  23
  -8  -2   7 420.645 104.637  23
   8  -2  -7 600.761 220.821  22
  -8   2   7 470.890 177.319   2
  -8  -2   7 458.977 193.888   2
  -8  -2   6 514.827 112.972  23
   8  -2  -6 417.684 213.540  22
  -8   2   6 641.982 93.6154  23
  -8   2   6 935.937 245.167   2
  -8  -2   6 745.841 226.419   2
  -8  -2   5 853.287 137.001  23
  -8   2   5 915.469 100.324  23
   8  -2  -5 1137.94 266.834  22
  -8   2   5 783.991 218.623   2
  -8  -2   5 753.017 230.377   2
  -8  -2   4 48572.4 1739.03   2
  -8  -2   4 51108.1 906.040  23
  -8   2   4 46769.0 657.355  23
   8  -2  -4 50095.3 1678.14  22
  -8   2   4 47304.9 751.764   5
  -8   2   4 49077.5 1551.21   2
  -8  -2   3 29620.4 1365.92   2
  -8  -2   3 32713.7 711.942  23
   8  -2  -3 28321.5 1212.20  22
   8   2  -3 30874.7 1095.36  20
  -8   2   3 29195.3 574.564   5
  -8   2   3 27105.1 1085.63   2
  -8   2   2 12425.9 685.317   2
  -8  -2   2 12594.4 443.815  23
  -8  -2   2 11664.4 869.228   2
   8  -2  -2 11172.4 726.223  22
   8   2  -2 11450.6 717.729  20
  -8   2   2 11863.6 357.926   5
  -8  -2   1 1603.04 165.279  23
   8  -2  -1 1106.52 223.456  22
   8  -2  -1 1655.41 321.935  20
   8   2  -1 1530.33 278.911  20
  -8  -2   1 1349.21 321.430   2
  -8   2   1 1216.13 120.623   5
  -8  -2   1 1259.46 296.025   1
  -8  -2   0 44924.2 825.577  23
  -8  -2   0 38987.4 1583.36   1
   8  -2   0 43076.0 1310.86  22
  -8  -2   0 42637.1 1652.30   2
   8  -2   0 43208.9 1668.70  20
   8   2   0 42033.4 1542.86  20
  -8   2   0 42813.7 677.295   5
  -8   2  -1 525.938 86.4325   5
  -8  -2  -1 547.426 110.142  23
   8  -2   1 731.455 167.290  22
  -8  -2  -1 0.70315 204.908   1
   8  -2   1 570.807 221.846  20
   8   2   1 570.459 201.518  20
  -8   2  -2 259.263 64.4420   5
  -8  -2  -2 216.806 83.4675  23
   8  -2   2 382.131 174.080  20
   8   2   2 292.886 162.516  20
  -8  -2  -2 113.040 125.378   1
  -8  -2  -3 1730.75 176.181  23
   8  -2   3 2402.09 410.162  20
   8   2   3 1939.18 383.532  20
  -8  -2  -3 1855.34 381.201   1
  -8   2  -3 2316.15 162.248   5
  -8   2  -4 784.801 100.892   5
  -8  -2  -4 978.214 139.602  23
   8  -2   4 679.943 233.215  20
   8   2   4 894.758 253.145  20
  -8  -2  -4 1104.16 308.127   1
  -8  -2  -5 76.4333 50.9096  13
  -8   2  -5-64.9454 45.2497   5
  -8  -2  -5-15.1989 57.3672  23
   8  -2   5 77.6677 98.7755  20
  -8   2  -5 84.5746 59.7658  19
   8   2   5 105.680 66.5060  16
  -8  -2  -5 67.4286 103.962   1
  -8  -2  -5 16.7102 48.5820   8
  -8  -2  -6 47.1070 53.7146  13
  -8   2  -6 316.674 76.6463  24
  -8   2  -6 116.194 58.3217   5
  -8  -2  -6-5.70055 59.6053  23
  -8  -2  -6 124.649 128.378   1
   8  -2   6 324.195 158.510  20
   8   2   6 301.225 167.814  20
  -8   2  -6 91.6715 65.3768  19
   8   2   6 2.41553 53.4973  16
  -8  -2  -6 65.3779 51.1160   8
  -8  -2  -7 942.313 147.775  13
  -8   2  -7 1164.80 133.206  24
  -8   2  -7 958.945 119.592   5
  -8  -2  -7 1457.70 361.309   1
   8  -2   7 1304.81 295.828  20
   8   2   7 981.524 280.349  20
  -8   2  -7 1178.89 166.459  19
  -8  -2  -7 1066.10 137.067   8
   8   2   7 999.135 138.986  16
  -8  -2  -8 5760.30 354.804  13
  -8   2  -8 6072.49 286.907   5
  -8   2  -8 5851.95 366.238  19
  -8  -2  -8 5759.67 271.962  19
   8   2   8 5832.99 328.124  16
  -8  -2  -9 243.268 90.1324  13
  -8   2  -9 163.355 59.1201   5
  -8   2  -9 229.957 96.2103  19
  -8  -2  -9 294.479 85.8651  19
   8   2   9 236.520 86.6352  16
  -8  -2 -10 8602.40 425.598  11
  -8   2 -10 9193.67 475.044  19
  -8  -2 -10 8818.77 388.087  19
   8   2  10 8555.40 405.797  16
  -8  -2 -10 9138.49 456.770  13
  -8  -2 -11 1140.29 159.230  11
  -8   2 -11 1172.36 175.252  19
  -8  -2 -11 1265.17 153.805  19
   8   2  11 1215.61 159.168  16
  -8  -2 -11 1264.86 170.027  13
  -8  -2 -12 46.7616 59.3475  11
  -8   2 -12 62.8604 62.9627  19
  -8  -2 -12-13.7315 51.4120  19
  -8  -2 -13 40.6746 47.9729  11
  -8   2 -13-15.8945 65.5679  19
  -8  -2 -13 5.26476 49.9931  19
   8   2  13 31.0877 49.8028  16
  -8  -2 -14 9.02819 45.0835  19
   8   2  14 37.4350 34.3048  16
  -8   2 -15 1327.48 118.211  19
  -8  -2 -15 1190.33 102.908  19
   8   4 -16 404.832 66.3212  10
   8  -4 -16 362.649 72.4951  13
  -8   4  16 438.922 72.0499  26
   8  -4 -15 2951.09 212.018   7
   8   4 -15 2754.98 186.814  10
  -8   4  15 2989.24 159.484  27
  -8   4  15 2830.58 186.361  26
   8  -4 -14 13670.4 490.149   7
  -8   4  14 13320.7 424.539  27
   8   4 -14 12734.9 453.564  10
   8   4 -14 13446.8 438.731   9
   8  -4 -14 14326.8 508.548  17
  -8   4  14 13058.8 446.772  26
   8  -4 -13 1989.02 213.439   7
   8   4 -13 1791.33 199.054  10
   8   4 -13 2282.51 201.005   9
   8  -4 -13 2015.97 211.723  17
  -8   4  13 1912.74 189.796  27
  -8   4  13 1806.55 180.358  26
   8  -4 -12 6583.78 385.173   7
   8   4 -12 7051.48 399.403  10
   8   4 -12 6809.83 346.149   9
   8  -4 -12 6721.10 383.734  17
  -8   4  12 6746.40 381.111  27
  -8   4  12 6949.27 357.150  26
   8  -4 -12 6234.78 300.440  25
   8  -4 -11 6087.52 374.878   7
   8   4 -11 5762.39 380.209  10
   8   4 -11 5848.75 325.725   9
   8  -4 -11 5999.83 366.677  17
  -8   4  11 5957.79 377.113  27
  -8   4  11 5563.09 317.462  26
   8  -4 -11 6041.01 290.896  25
   8  -4 -10 23176.8 718.209   7
  -8   4  10 22758.2 754.600  27
   8   4 -10 22459.8 749.799  10
   8   4 -10 23461.0 631.484   9
  -8   4  10 23180.3 675.758   5
   8  -4 -10 23460.9 697.156  17
  -8   4  10 22817.4 625.857  26
  -8   4   9 5346.66 366.195  27
   8  -4  -9 5211.74 339.945   7
   8   4  -9 5249.56 369.130  10
   8   4  -9 5200.76 301.468   9
  -8   4   9 5401.17 336.351   5
   8  -4  -9 4923.60 314.681  17
  -8   4   8 14.7794 64.5855   5
   8  -4  -8-16.5150 77.4101   7
   8   4  -8 32.2142 85.5425  10
   8  -4  -8 104.483 70.4036   6
   8   4  -8-6.14940 67.3651   9
   8  -4  -8-59.9791 61.4976  17
  -8   4   8-15.7065 61.0729  27
  -8   4   7 1113.39 167.704  27
  -8   4   7 812.008 152.778   5
  -8   4   7 850.234 105.687  24
  -8  -4   7 1306.89 136.638  12
   8  -4  -7 1012.17 151.661   7
   8  -4  -7 1030.49 163.617   6
   8  -4  -7 1025.16 127.303  17
   8   4  -7 1218.51 152.137   9
   8   4  -7 970.022 161.222  26
  -8   4   6 339.115 99.9412   5
  -8   4   6 429.355 89.4290  24
  -8  -4   6 391.195 88.8870  12
  -8  -4   6 560.145 176.522  22
   8  -4  -6 274.588 90.6049   7
   8   4  -6 315.800 88.5464   9
  -8   4   6 345.576 100.045  27
   8   4  -6 442.130 107.648  26
   8   4  -5 1864.60 156.934  15
  -8   4   5 2098.97 182.741  24
   8  -4  -5 2131.15 194.347   7
  -8  -4   5 1903.84 179.465  12
   8  -4  -5 1629.92 349.625  22
   8   4  -5 1960.05 323.558  21
   8  -4  -5 2127.93 221.360   6
   8   4  -5 1741.73 166.254   9
  -8   4   5 2081.24 218.780   5
  -8   4   5 1812.21 200.713  27
   8   4  -5 1896.15 203.954  26
  -8   4   4 19472.4 563.026  24
   8   4  -4 18384.3 478.594  15
   8  -4  -4 19404.4 513.679   7
  -8  -4   4 18501.3 556.121  12
   8  -4  -4 17384.4 1116.29  22
   8   4  -4 18957.1 1098.04  21
   8  -4  -4 19288.8 633.260   6
   8   4  -4 18026.1 479.593   9
  -8   4   4 19771.6 643.420   5
  -8   4   4 18669.3 593.246  27
   8   4  -4 19891.3 608.167  26
  -8   4   3 8554.37 380.600  24
   8  -4  -3 8285.92 312.309   7
  -8  -4   3 8149.05 377.293  12
   8  -4  -3 7899.37 746.832  22
   8   4  -3 9524.39 835.171  21
   8  -4  -3 8654.70 415.874   6
   8   4  -3 7775.58 308.829   9
  -8   4   3 8474.53 418.250   5
  -8   4   3 7765.04 357.412  27
   8   4  -3 7781.28 325.241  15
   8   4  -3 8745.78 397.977  26
  -8   4   2 5455.51 310.019  24
  -8  -4   2 4917.21 296.568  12
   8  -4  -2 4801.84 572.605  22
   8   4  -2 4910.68 265.533  15
   8   4  -2 4955.44 625.298  21
   8  -4  -2 5063.79 311.018   6
  -8  -4   2 5251.69 233.509  18
  -8   4   2 5002.12 321.914   5
  -8  -4   2 4994.11 229.477   8
  -8   4   2 5501.44 268.683  27
   8   4  -2 5375.63 312.663  26
  -8   4   1 1669.16 185.950  24
   8  -4  -1 1243.79 284.727  22
   8   4  -1 1522.69 356.179  21
   8   4  -1 1258.45 294.829  20
  -8  -4   1 1903.34 159.290  18
  -8   4   1 1864.11 198.509   5
  -8  -4   1 1686.57 150.592   8
   8   4  -1 2125.50 190.733  26
  -8   4   0 14696.4 524.647  24
  -8  -4   0 12671.8 769.944   1
   8  -4   0 12860.2 859.322  22
   8   4   0 15713.9 1128.76  21
   8   4   0 14130.9 1013.39  20
  -8  -4   0 14592.3 463.578  18
  -8  -4   0 15553.9 477.943   8
  -8   4   0 16449.3 562.528   5
   8   4   0 15673.0 493.491  26
   8  -4   1 1833.78 302.735  22
   8   4   1 1917.02 400.803  21
   8   4   1 2074.34 397.548  20
  -8   4  -1 1844.09 210.648  19
  -8  -4  -1 1770.40 177.760  18
   8   4   1 1785.22 188.366  16
  -8  -4  -1 1921.22 181.122   8
  -8   4  -1 1908.10 198.426   5
  -8   4  -1 1751.87 194.085  24
   8   4   1 1675.78 166.125  26
  -8  -4  -1 1131.22 261.684   1
  -8  -4  -2 443.726 195.944   1
  -8   4  -2 476.117 110.954  24
  -8   4  -2 559.117 114.469   5
  -8  -4  -2 365.584 90.5383  12
   8  -4   2 293.024 111.701  22
   8   4   2 295.685 199.218  21
   8   4   2 933.932 265.960  20
  -8   4  -2 305.994 106.469  19
  -8  -4  -2 627.551 116.993  18
   8   4   2 315.056 95.0376  16
  -8  -4  -2 478.790 102.091   8
   8   4   2 453.940 99.9293  26
  -8   4  -3 2219.18 215.935  24
  -8  -4  -3 2166.05 201.894  12
  -8  -4  -3 2322.60 374.087   1
  -8   4  -3 2038.93 222.126  19
  -8  -4  -3 2473.00 224.616  18
   8   4   3 2617.08 237.203  16
  -8  -4  -3 2216.11 217.446   8
  -8   4  -3 2406.62 214.863   5
   8   4   3 2123.39 181.998  26
  -8   4  -3 2500.78 250.328  14
  -8  -4  -3 2224.72 206.425  13
  -8  -4  -4 32.7119 52.2672  13
  -8   4  -4 31.4568 64.6596  24
  -8  -4  -4 153.288 70.7020  12
  -8   4  -4 52.9710 62.7192  19
  -8  -4  -4-44.2202 82.2239  18
   8   4   4 16.4633 57.5364  16
  -8  -4  -4 35.8842 67.4159   8
  -8   4  -4-19.6982 54.1344   5
   8   4   4 2.34548 48.2058  26
  -8   4  -4-37.7079 59.6608  14
  -8  -4  -5 50.6077 57.3817  13
  -8   4  -5 3.01569 52.1324  24
  -8   4  -5 114.069 65.8800   5
  -8   4  -5-39.4056 53.1857  19
   8   4   5 30.6385 63.9616  16
  -8  -4  -5-72.0125 49.3150  12
  -8  -4  -5 129.268 76.4560   8
  -8   4  -5 55.6697 66.7424  14
  -8  -4  -6 112.273 80.7261  13
  -8   4  -6 61.0994 68.0021  24
  -8   4  -6-38.5576 48.5485   5
  -8   4  -6 43.4313 73.8899  19
   8   4   6 68.5712 72.2016  16
  -8  -4  -6 162.211 89.6115   8
  -8   4  -6 214.957 96.0937  14
  -8  -4  -7 110.574 73.7676  13
  -8   4  -7-1.47450 51.4186  24
  -8   4  -7 223.801 77.7799   5
  -8   4  -7 117.617 80.6823  19
   8   4   7-59.1122 82.3943  16
  -8  -4  -7 152.333 83.8247   8
  -8   4  -7 89.0112 70.2764  14
  -8   4  -8 1238.66 137.353   5
  -8   4  -8 1312.91 176.271  19
   8   4   8 1477.25 201.457  16
  -8  -4  -8 1425.43 177.626   8
  -8   4  -8 1541.95 180.427  14
  -8  -4  -8 1392.11 193.115  13
  -8  -4  -9-25.6420 68.5617  13
  -8   4  -9-66.5011 57.0082  19
  -8  -4  -9 23.5816 56.3757   8
   8   4   9-69.9773 85.3753  16
  -8   4  -9 106.772 75.2449  14
  -8   4 -10 6226.49 318.990  19
   8   4  10 6901.20 387.927  16
  -8   4 -10 6567.72 304.619  14
  -8  -4 -10 6440.77 381.430  13
  -8  -4 -11 52.7038 67.7919  11
  -8   4 -11-65.0196 50.6356  19
   8   4  11-13.5781 71.9634  16
  -8   4 -11 126.850 54.9582  14
  -8  -4 -11 39.9733 63.6938  13
  -8  -4 -12 328.428 77.1227  11
  -8   4 -12 414.919 70.6094  19
   8   4  12 428.054 95.2492  16
  -8   4 -12 385.492 63.4134  14
  -8  -4 -13 7.94620 36.5378  11
   8   4  13 62.1398 43.9188  16
   8   6 -12 1617.77 116.079   9
  -8   6  12 1984.10 136.192  27
  -8   6  11 1130.51 123.556  27
   8  -6 -11 890.584 78.4648   7
   8   6 -11 1199.40 117.752   9
   8  -6 -10 8726.69 248.897   7
   8   6 -10 9590.14 334.939   9
  -8   6  10 9383.54 383.774  27
   8   6  -9 4636.64 257.171   9
  -8   6   9 4281.44 279.735  27
   8  -6  -9 4183.81 235.153   8
   8   6  -8 767.731 124.447   9
  -8   6   8 662.424 127.677  27
   8  -6  -8 639.252 116.278   8
  -8  -6   7 2230.65 155.066  12
   8   6  -7 2540.29 212.615   9
  -8   6   7 2192.97 221.270  27
  -8   6   6-19.1609 62.7121  27
   8   6  -6-47.7400 86.7860  26
  -8  -6   6-8.21189 41.0187  12
   8   6  -6 58.3036 84.2264   9
  -8  -6   5 1461.37 160.181  12
   8   6  -5 1406.96 168.618   9
  -8   6   5 1343.95 174.178  27
   8   6  -5 1084.12 178.916  26
  -8   6   4 3941.43 288.844  24
  -8  -6   4 3747.38 267.183  12
   8   6  -4 3727.85 267.972   9
  -8   6   4 3806.21 272.329  27
   8   6  -4 4328.41 334.528  26
  -8   6   3 1056.88 166.558  24
  -8  -6   3 822.120 133.763  12
   8   6  -3 1083.81 182.428  26
   8   6  -3 1001.41 156.384   9
  -8   6   3 1039.45 143.186  27
  -8   6   2 890.322 162.106  24
  -8  -6   2 776.205 136.925  12
   8   6  -2 915.298 150.102   9
  -8   6   2 729.701 115.874  27
   8   6  -2 888.402 167.218  26
  -8   6   1 1218.69 183.472  24
  -8  -6   1 941.065 154.719  12
   8   6  -1 1057.22 161.717   9
   8   6  -1 1384.40 198.450  26
  -8  -6   1 937.548 114.947   8
  -8   6   0 3253.15 278.770  24
  -8  -6   0 3032.01 259.436  12
  -8  -6   0 2938.31 224.965  18
   8   6   0 2943.26 242.872   9
  -8  -6   0 3011.59 213.554   8
   8   6   0 3099.26 274.818  26
  -8   6   0 3499.08 318.822  14
  -8   6  -1 3733.57 297.133  24
  -8  -6  -1 3628.41 279.758  12
  -8  -6  -1 3786.79 262.511  18
  -8  -6  -1 3476.05 243.549   8
   8   6   1 3766.47 303.719  26
  -8   6  -1 4152.28 344.540  14
  -8   6  -2 811.858 150.631  24
  -8  -6  -2 1090.61 158.421  12
  -8  -6  -2 1444.42 165.333   8
   8   6   2 1069.30 129.317  15
   8   6   2 1262.10 185.919  26
  -8   6  -2 1333.92 195.184  14
  -8  -6  -3 1580.77 176.750  12
  -8   6  -3 1672.88 187.613  24
  -8  -6  -3 1731.77 184.280   8
   8   6   3 1809.73 166.370  15
   8   6   3 1385.93 183.472  26
  -8   6  -3 1693.44 215.473  14
  -8   6  -4 872.107 136.496  24
  -8  -6  -4 868.983 123.339  12
  -8  -6  -4 1002.71 106.408  11
  -8  -6  -4 916.615 141.346   8
   8   6   4 889.690 142.494  26
  -8   6  -4 1025.73 167.322  14
  -8  -6  -5 847.250 107.888  12
  -8  -6  -5 978.653 113.434  11
  -8  -6  -5 1011.59 140.850   8
  -8   6  -5 816.384 114.059  24
   8   6   5 862.342 122.478  26
  -8   6  -5 1049.11 151.867  14
  -8   6  -6 131.903 54.8066  24
  -8  -6  -6 359.424 63.3678  12
  -8  -6  -6 308.619 70.2308  11
  -8  -6  -6 224.476 74.9869   8
   8   6   6 339.471 78.3266  26
  -8   6  -6 309.326 88.4152  14
  -8  -6  -7 47.7827 42.0112  11
  -8  -6  -7-3.50847 49.4620   8
   8   6   7 69.2258 46.3054  26
  -8   6  -7 103.560 61.0903  14
  -8  -6  -8-57.4633 44.8411  11
  -8   6  -8 84.6440 52.4656  14
  -8  -6  -9 1138.96 98.5922  11
  -8   6  -9 985.844 93.4111  14
  -9   1  19 258.371 49.6134  26
   9   1 -18 96.3623 42.7423  10
   9  -1 -18 70.2124 35.6087  17
   9   1 -17 2187.51 175.910  10
   9  -1 -17 1762.26 148.915  17
   9  -1 -16 441.421 124.919  25
   9   1 -16 268.424 84.1964  10
   9  -1 -16 417.993 99.8695  17
   9   1 -16 313.395 73.7634  17
   9   1 -16 300.356 76.4344  25
   9  -1 -15 9432.02 354.401   7
   9   1 -15 10355.0 473.871  10
   9  -1 -15 10340.9 462.917  17
   9   1 -15 9267.67 373.093  17
  -9   1  15 9866.58 345.162  27
   9   1 -15 10079.1 406.445  25
   9  -1 -15 10376.8 484.953  25
   9   1 -14 579.054 114.282  25
   9  -1 -14 431.074 121.814  25
  -9   1  14 404.176 90.6722  27
  -9   1  14 374.926 92.6587  23
  -9  -1  14 479.874 114.979  23
   9  -1 -14 477.068 105.560   7
   9   1 -14 544.506 140.829  10
   9  -1 -14 707.764 137.607  17
   9   1 -14 503.902 105.141  17
   9  -1 -13 7033.76 350.930   7
  -9   1  13 6931.29 357.695  23
  -9  -1  13 6760.62 377.956  23
  -9  -1  13 6873.00 318.076  27
   9   1 -13 7161.91 417.281  10
   9  -1 -13 7124.57 418.115  17
   9   1 -13 6226.64 347.360  17
  -9   1  13 6540.32 342.244  27
   9   1 -13 6790.88 357.862  25
   9  -1 -13 7017.26 414.024  25
  -9   1  12 33714.4 792.362  27
   9  -1 -12 32368.1 761.225   7
  -9   1  12 31833.2 783.134  23
  -9  -1  12 32693.6 725.997  27
  -9  -1  12 33910.1 867.238  23
   9   1 -12 34686.8 905.957  10
   9  -1 -12 32860.5 881.977  17
   9   1 -12 33316.7 785.244  25
   9  -1 -11 5418.80 318.141   7
  -9   1  11 5717.70 336.144  23
  -9  -1  11 5301.59 349.603  23
   9   1 -11 5485.73 357.654  10
   9  -1 -11 5766.26 359.534  17
   9   1 -11 5537.70 335.709  15
  -9   1  11 5483.79 325.506  27
   9   1 -11 5584.74 322.128  25
   9  -1 -11 5929.76 361.356  25
   9  -1 -10 2031.50 196.064   7
  -9   1  10 2244.73 212.342  23
  -9  -1  10 2085.02 230.397  23
   9   1 -10 2189.95 218.731  10
  -9   1  10 1986.61 393.183   2
  -9  -1  10 1917.47 365.594   2
   9   1 -10 2086.52 204.311  15
  -9   1  10 2098.97 199.202  27
   9  -1 -10 2142.66 214.903  25
   9   1 -10 2325.88 204.626  25
   9  -1  -9 312.813 96.6601  25
   9   1  -9 218.952 68.7416  25
   9   1  -9 167.368 80.4810  15
  -9   1   9 143.758 70.4057  23
  -9  -1   9 352.477 115.356  23
   9  -1  -9 253.582 90.4264   7
  -9   1   9 399.629 203.761   2
  -9  -1   9 277.121 222.033   2
  -9   1   9 416.219 95.8802  27
  -9  -1   8 16575.0 1081.94   2
   9  -1  -8 16269.9 488.666   7
  -9  -1   8 18607.5 629.573  23
   9  -1  -8 17283.4 480.241  15
  -9   1   8 17665.3 555.433  23
  -9   1   8 16858.0 512.408  27
  -9   1   8 17114.9 1117.24   2
   9   1  -8 17197.9 512.251  15
   9  -1  -8 16934.7 521.212  25
   9   1  -8 16538.2 458.431  25
  -9  -1   7 6097.15 672.443   2
  -9   1   7 6666.14 333.041  23
  -9  -1   7 6579.16 371.897  23
  -9   1   7 6781.32 692.912   2
  -9   1   6 172.013 78.4492  23
  -9  -1   6 157.067 83.4693  23
  -9   1   6-2.99827 79.1902   2
  -9  -1   6 245.261 170.792   2
  -9   1   5 5099.61 571.901   2
  -9  -1   5 3926.40 536.559   2
  -9  -1   5 4269.36 287.378  23
  -9   1   5 4215.18 252.789  23
   9  -1  -5 4536.58 500.560  22
  -9  -1   4 2069.73 199.850  23
  -9   1   4 1851.92 166.851  23
   9  -1  -4 1797.83 297.753  22
   9  -1  -4 1938.42 276.308  20
  -9   1   4 1834.16 338.551   2
  -9  -1   3 76.8959 82.2677  23
  -9   1   3 10.0243 51.2012  23
   9  -1  -3 29.6220 82.0052  22
   9  -1  -3 99.4309 69.0835  20
   9   1  -3-147.474 95.8826  20
  -9   1   3-121.620 110.890   2
  -9  -1   3-20.9952 120.627   2
  -9  -1   2 118.559 73.4317  23
  -9   1   2 56.3867 56.1009  23
   9  -1  -2 195.941 88.8676  22
   9  -1  -2 208.469 111.310  20
   9   1  -2 220.396 111.568  20
  -9   1   2 160.345 118.886   2
  -9  -1   2 104.826 121.610   2
  -9  -1   1 385.776 103.820  23
  -9   1   1 275.138 80.6092  23
   9  -1  -1 329.459 104.604  22
   9  -1  -1 178.427 106.328  20
   9   1  -1 364.804 139.305  20
  -9   1   1 526.003 173.866   2
  -9  -1   1 225.063 152.638   2
  -9  -1   0 1190.99 156.619  23
  -9   1   0 891.857 115.456  23
   9  -1   0 714.514 241.225  20
   9   1   0 903.702 230.446  20
  -9   1   0 993.209 215.028   2
  -9  -1   0 892.865 249.082   2
  -9   1  -1 60328.6 905.292  23
  -9   1  -1 64672.8 1596.71   2
  -9  -1  -1 63355.4 1989.47   2
   9  -1   1 64024.9 2017.62  20
   9   1   1 62102.2 1983.86  20
  -9  -1  -1 63963.8 2150.33   1
  -9  -1  -1 66243.9 1054.91  23
  -9  -1  -2 525.252 118.598  23
  -9   1  -2 506.266 97.3365  23
  -9  -1  -2 369.706 187.093   1
   9  -1   2 804.858 236.469  20
   9   1   2 418.157 177.593  20
  -9   1  -2 594.348 190.541   1
  -9  -1  -3 6999.20 355.853  23
  -9   1  -3 5986.35 292.055  23
   9  -1   3 6322.01 657.981  20
   9   1   3 6046.05 661.435  20
  -9   1  -3 5856.11 556.057   1
  -9  -1  -3 6152.39 658.749   1
  -9  -1  -4 4056.53 532.239   1
  -9  -1  -4 4386.49 288.593  23
  -9   1  -4 4269.79 256.916  23
   9  -1   4 4735.92 587.071  20
   9   1   4 3961.36 542.916  20
  -9   1  -4 3221.26 401.023   1
  -9  -1  -5-19.5241 62.1339  23
  -9   1  -5 38.6497 53.0073  23
  -9   1  -5-41.6009 42.8041  11
  -9  -1  -5-111.010 62.2447  11
   9  -1   5 37.0735 94.2526  20
   9   1   5 54.6825 123.277  20
  -9   1  -5 79.7173 52.4655  19
   9   1   5-92.4104 51.3568  16
  -9  -1  -5-142.578 115.440   1
  -9  -1  -6 3222.80 261.104  23
  -9   1  -6 2900.21 196.132  11
  -9  -1  -6 3293.42 243.665  11
   9  -1   6 3431.27 500.748  20
   9   1   6 2580.28 433.642  20
  -9   1  -6 3207.22 244.448  19
  -9  -1  -6 2813.15 185.014  19
   9   1   6 2844.05 186.235  16
  -9  -1  -6 2881.57 463.938   1
  -9   1  -7 6293.60 290.736  11
  -9  -1  -7 5982.47 335.295  11
  -9  -1  -7 6349.33 637.590   1
   9  -1   7 5363.03 608.144  20
   9   1   7 6782.52 685.375  20
  -9   1  -7 6443.43 363.749  19
  -9  -1  -7 6442.95 312.900  19
   9   1   7 5844.22 273.187  16
  -9  -1  -8 9076.60 418.003  11
  -9   1  -8 9282.98 456.141  19
  -9  -1  -8 9477.95 404.639  19
   9   1   8 9198.17 349.677  16
  -9  -1  -9 9378.02 422.158  11
  -9   1  -9 9562.60 477.778  19
  -9  -1  -9 9805.93 429.955  19
   9   1   9 9801.56 358.812  16
  -9  -1 -10 976.246 136.013  11
  -9   1 -10 1078.11 176.839  19
  -9  -1 -10 1033.53 151.439  19
  -9  -1 -11 1282.31 147.187  11
  -9   1 -11 1455.07 197.209  19
  -9  -1 -11 1497.43 181.033  19
  -9  -1 -12 3279.92 203.144  11
  -9   1 -12 3870.25 301.446  19
  -9  -1 -12 4001.13 279.418  19
  -9   1 -13 3963.29 279.441  19
  -9  -1 -13 4040.87 260.388  19
  -9   1 -14 491.206 95.9204  19
  -9  -1 -14 379.958 83.3728  19
  -9   1 -15 384.383 71.1396  19
  -9  -1 -15 256.581 55.6403  19
   9  -3 -17 403.834 67.5145  13
   9   3 -17 585.981 83.1316  10
  -9   3  17 555.329 75.6426  26
   9  -3 -16 520.941 88.1300   7
   9   3 -16 546.107 102.090  10
   9  -3 -16 591.963 105.247  17
  -9   3  16 623.540 98.2434  26
   9  -3 -15 1722.91 174.549   7
   9   3 -15 1778.12 190.847  10
   9  -3 -15 1995.21 196.607  17
  -9   3  15 1788.78 149.850  27
  -9   3  15 1760.49 173.331  26
   9  -3 -14 953.209 153.719  25
   9  -3 -14 1085.65 157.531   7
   9   3 -14 1200.42 175.869  10
   9  -3 -14 918.797 152.092  17
  -9   3  14 1088.28 140.045  27
  -9   3  14 1104.23 152.588  26
   9  -3 -13 9106.43 442.483   7
   9   3 -13 9291.92 483.686  10
   9   3 -13 8488.37 350.188   9
   9  -3 -13 8625.98 453.659  17
  -9   3  13 8626.51 412.160  27
   9  -3 -13 8160.33 404.101  25
  -9   3  12 45627.8 998.777  27
   9  -3 -12 48869.0 1054.16   7
  -9  -3  12 43592.6 749.376  23
   9   3 -12 50099.3 1143.67  10
   9   3 -12 47835.6 832.855   9
   9  -3 -12 47872.8 1061.84  17
   9  -3 -12 48086.0 962.811  25
  -9   3  11 13294.0 560.791  27
   9  -3 -11 14296.2 584.651   7
  -9  -3  11 13312.6 455.917  23
   9   3 -11 15167.7 643.102  10
   9   3 -11 13910.4 445.355   9
   9  -3 -11 14236.6 574.273  17
   9   3 -11 13929.3 466.404  15
   9  -3 -11 13306.8 505.165  25
   9  -3 -10 1138.54 151.466  25
  -9  -3  10 1361.29 166.719  23
   9  -3 -10 1208.76 183.862   7
   9   3 -10 1506.74 225.605  10
   9  -3 -10 1292.31 178.502  17
   9   3 -10 1208.57 136.605   9
   9   3 -10 1242.60 157.814  15
  -9   3  10 1216.87 183.612  27
   9  -3  -9 3215.36 278.956   7
  -9  -3   9 3215.07 244.436  23
  -9   3   9 3259.95 281.653  27
   9   3  -9 3330.77 307.760  10
   9   3  -9 3093.68 201.599   9
   9  -3  -9 3171.80 254.115  17
   9   3  -9 3411.50 241.711  15
   9  -3  -9 3335.45 244.905  25
  -9  -3   8 2208.53 157.530  12
  -9  -3   8 2052.16 200.477  23
  -9   3   8 2367.18 230.540  27
  -9   3   8 1677.96 294.429   2
  -9   3   8 2205.68 205.505   5
   9  -3  -8 1947.28 195.089  17
   9   3  -8 1959.32 188.313  15
   9  -3  -8 2181.23 221.135   7
   9  -3  -8 1904.14 185.373  25
   9  -3  -7 14261.0 534.713   7
  -9  -3   7 14233.6 421.508  12
  -9  -3   7 13804.0 496.847  23
  -9  -3   7 11530.5 790.220   2
   9  -3  -7 13558.7 968.320  22
  -9   3   7 14802.2 506.209   5
   9  -3  -7 14664.1 459.702  17
   9   3  -7 14221.7 480.294  15
  -9   3   7 14279.6 541.490  27
   9  -3  -7 14218.4 431.046  25
  -9   3   7 13862.3 815.378   2
   9  -3  -6 20.1008 66.7855  25
  -9   3   6-32.4998 57.6688   5
  -9  -3   6 121.865 53.7839  12
  -9  -3   6 59.5180 60.9803  23
   9  -3  -6 147.534 78.8797   7
   9  -3  -6 203.001 155.343  22
  -9  -3   6 8.08363 142.422   2
   9  -3  -6 85.8916 52.1521  17
   9   3  -6 40.1259 60.5917  15
   9   3  -6-87.0251 67.2606  26
  -9   3   6 101.266 61.6779  27
  -9  -3   5 11067.9 710.432   1
  -9   3   5 13881.6 382.333  24
  -9   3   5 13850.0 490.483  27
  -9  -3   5 13547.4 452.329  12
   9  -3  -5 13492.8 481.312   7
  -9  -3   5 14240.0 501.999  23
  -9  -3   5 12517.6 919.908   2
   9  -3  -5 13637.5 954.112  22
   9   3  -5 13565.2 902.795  21
  -9   3   5 15152.7 497.445   5
   9   3  -5 13908.7 457.136  15
   9   3  -5 15134.1 480.888  26
  -9   3   4 10803.3 360.470  24
  -9   3   4 10799.1 402.215  27
  -9  -3   4 10812.2 403.978  12
   9  -3  -4 10947.9 413.620   7
  -9  -3   4 11114.5 439.341  23
  -9  -3   4 10670.8 859.889   2
   9  -3  -4 10606.7 829.829  22
  -9   3   4 11294.5 419.538   5
   9   3  -4 10790.7 400.802  15
  -9  -3   4 8595.60 664.180   1
   9   3  -4 11201.1 384.855  26
  -9   3   3 5958.67 281.271  24
  -9  -3   3 5544.64 294.599  12
   9  -3  -3 5259.02 275.290   7
  -9  -3   3 5422.49 311.642  23
  -9  -3   3 5186.79 594.489   2
   9  -3  -3 4787.56 545.874  22
  -9   3   3 5839.49 300.220   5
   9   3  -3 5823.87 295.407  15
  -9   3   3 5211.98 254.349  27
   9   3  -3 5499.82 253.084  26
  -9   3   2 6.89020 63.2071   5
  -9   3   2 83.0499 57.9983  24
  -9  -3   2 54.4953 49.3838  12
  -9  -3   2-23.1268 75.8936  23
   9  -3  -2 230.140 127.191  22
   9  -3  -2 1.84897 64.0161   7
  -9  -3   2-151.630 140.262   1
   9   3  -2-182.649 102.360  20
  -9  -3   2 139.799 40.5525   8
   9   3  -2 99.7633 57.1896  26
   9   3  -2 69.2874 61.1985  15
  -9   3   1 546.030 95.5274   5
  -9   3   1 728.867 116.304  24
  -9  -3   1 807.059 121.505  12
  -9  -3   1 690.713 124.551  23
   9  -3  -1 296.371 162.727  22
   9  -3  -1 921.657 113.277   7
   9  -3  -1 1069.81 276.038  20
   9   3  -1 836.214 238.840  20
  -9  -3   1 805.707 239.250   1
  -9   3   1 858.146 139.815  19
  -9  -3   1 594.556 93.3020   8
  -9   3   0 8729.67 380.936  24
  -9  -3   0 8662.58 374.207  12
   9  -3   0 9259.11 318.402   7
  -9  -3   0 9416.98 400.306  23
  -9  -3   0 8547.54 280.891  11
   9  -3   0 8461.36 618.671  22
   9  -3   0 8885.49 803.861  20
   9   3   0 8751.63 783.804  20
  -9   3   0 9804.03 430.561  19
  -9  -3   0 8702.14 348.427   8
  -9   3   0 9590.40 373.091   5
  -9  -3   0 8832.23 765.812   1
  -9  -3  -1 18826.0 1147.60   1
  -9   3  -1 19302.1 585.983  24
  -9  -3  -1 19529.5 552.063  12
  -9  -3  -1 19168.1 571.835  23
  -9  -3  -1 18721.0 466.664  11
   9  -3   1 20429.4 1272.50  20
   9   3   1 20118.4 1224.38  20
  -9   3  -1 19156.5 617.555  19
   9   3   1 19131.8 574.000  16
  -9  -3  -1 19486.0 543.421   8
  -9   3  -1 19996.5 534.296   5
  -9   3  -2 1553.73 175.842  24
  -9  -3  -2 1762.92 170.634  12
  -9  -3  -2 1541.50 171.904  23
   9  -3   2 1530.70 351.699  20
   9   3   2 1906.26 383.367  20
  -9   3  -2 1721.70 197.253  19
  -9  -3  -2 1546.45 343.866   1
   9   3   2 1619.58 179.716  16
  -9  -3  -2 1767.36 178.669   8
  -9   3  -2 1552.97 154.507   5
  -9  -3  -3 313.878 172.632   1
  -9   3  -3 193.402 83.1713  24
  -9   3  -3 200.092 71.7594   5
  -9  -3  -3 159.304 58.3981  12
  -9  -3  -3 262.341 86.8421  23
   9  -3   3 297.317 174.917  20
   9   3   3 138.512 111.631  20
  -9   3  -3 208.392 81.7230  19
   9   3   3 422.437 107.174  16
  -9  -3  -3 309.440 94.3471   8
  -9   3  -3 265.806 84.1964  14
  -9   3  -4 15656.7 547.474  24
  -9  -3  -4 14953.0 448.100  12
  -9  -3  -4 15679.5 528.480  23
  -9  -3  -4 16148.3 1093.56   1
   9   3   4 16054.0 1032.34  21
   9  -3   4 16060.1 1119.23  20
   9   3   4 14051.7 1047.60  20
  -9   3  -4 14849.0 589.207  19
   9   3   4 16015.2 570.794  16
  -9  -3  -4 16368.5 564.574   8
  -9   3  -4 16183.7 485.041   5
  -9   3  -4 15293.4 476.638  14
  -9  -3  -5 1155.69 171.265  13
  -9   3  -5 1328.97 169.990  24
  -9  -3  -5 1424.79 166.737  23
  -9   3  -5 1239.25 138.012  14
  -9   3  -5 1294.26 188.129  19
   9   3   5 1370.51 182.672  16
  -9  -3  -5 1449.65 177.510   8
  -9   3  -5 1402.91 148.724   5
  -9   3  -6 3655.18 273.529  24
  -9   3  -6 3275.59 285.204  19
   9   3   6 3291.53 280.250  16
  -9  -3  -6 3417.14 272.026   8
  -9   3  -6 3540.50 226.544  14
  -9   3  -6 3283.64 214.046   5
  -9  -3  -6 3353.73 287.140  13
  -9   3  -7 12483.1 473.988  24
  -9   3  -7 12982.2 558.837  19
   9   3   7 12646.6 542.868  16
  -9   3  -7 12760.1 397.693   5
  -9  -3  -7 12116.1 554.764  13
  -9   3  -8 440.447 94.8880  24
  -9   3  -8 437.049 116.314  19
   9   3   8 285.608 96.1919  16
  -9  -3  -8 376.859 112.675  13
  -9  -3  -9 2661.11 253.067  11
  -9   3  -9 2527.39 245.206  19
   9   3   9 2433.75 240.935  16
  -9  -3  -9 2641.05 263.547  13
  -9  -3 -10 208.451 92.2691  11
  -9   3 -10 358.594 94.2303  19
   9   3  10 228.349 87.3869  16
  -9  -3 -11 211.234 85.6968  11
  -9   3 -11 189.226 85.6611  19
   9   3  11 195.210 82.9615  16
  -9  -3 -12-94.9147 59.9726  11
  -9   3 -12-44.3290 55.5569  19
   9   3  12 0.15829 47.0996  16
  -9  -3 -13 750.525 86.3427  11
  -9   3 -13 611.507 88.5718  19
   9   3  13 714.175 86.8478  16
   9  -5 -14 82.9471 35.2368  13
   9  -5 -14 40.2230 41.6408   7
  -9   5  14 86.9786 33.9812  27
   9  -5 -13 2206.83 161.504   7
   9   5 -13 2113.14 140.531   9
  -9   5  13 1930.72 151.895  27
   9  -5 -12 14219.0 437.048   7
   9   5 -12 14494.2 387.756   9
  -9   5  12 14676.9 476.528  27
   9  -5 -11 2052.90 186.098   7
   9   5 -11 1669.41 146.294  10
   9   5 -11 1982.94 167.811   9
  -9   5  11 2099.72 204.411  27
   9  -5 -10 1750.63 178.878   7
   9   5 -10 1508.15 153.246   9
  -9   5  10 1664.77 199.313  27
   9  -5 -10 1402.15 137.285   8
   9  -5  -9 231.070 92.9522   7
   9   5  -9-5.30947 56.4041  10
   9   5  -9 153.083 76.5616   9
  -9   5   9 171.916 100.375  27
   9  -5  -8 10092.0 412.890   7
  -9  -5   8 10505.1 346.366  12
   9   5  -8 9729.58 391.445   9
  -9   5   8 10814.9 507.558  27
  -9   5   7 1256.83 142.145  24
  -9  -5   7 1218.17 138.314  12
   9  -5  -7 1150.13 153.472   7
   9   5  -7 1002.42 145.118  10
   9   5  -7 1203.84 154.418   9
  -9   5   7 1467.72 195.635  27
  -9   5   6 95.3393 59.0279   5
  -9   5   6-144.624 63.0575  24
  -9  -5   6-5.42006 46.4127  12
  -9   5   6 26.0022 63.5028  27
   9  -5  -6-16.5611 65.7713   7
   9   5  -6 123.488 68.2055   9
   9   5  -6 7.34957 69.0745  26
  -9   5   5 2165.16 212.621  24
   9  -5  -5 1903.76 169.773   7
  -9  -5   5 2072.27 201.541  12
   9   5  -5 1560.96 175.885   9
  -9   5   5 2163.89 202.318   5
  -9   5   5 1985.49 216.555  27
   9   5  -5 1938.13 235.006  26
  -9   5   4-45.1706 89.4048  24
  -9  -5   4-1.77163 51.5398  12
   9   5  -4 31.1079 75.5397   9
  -9   5   4-113.683 67.7342  27
   9   5  -4 36.8538 83.1887  26
  -9   5   3 166.753 72.8042  27
  -9   5   3 88.1468 74.7017  24
  -9   5   3-161.374 76.2982   5
  -9  -5   3 86.2584 71.4813  12
   9   5  -3 81.5105 76.8589   9
   9   5  -3 136.803 69.7275  15
   9   5  -3 121.893 93.8308  26
  -9   5   2 155.188 103.444  24
  -9   5   2 19.1703 59.4312   5
  -9  -5   2 213.231 83.8267  12
   9   5  -2 158.370 76.3594   9
  -9  -5   2 360.796 76.1626   8
   9   5  -2 240.802 101.133  26
   9   5  -2 242.867 84.8574  15
  -9   5   1 521.342 138.293  24
  -9   5   1 430.899 105.066   5
  -9  -5   1 741.584 146.368  12
   9   5  -1 404.336 96.9847   9
   9   5  -1 689.930 126.439  15
  -9  -5   1 426.466 87.1171   8
   9   5  -1 601.227 129.737  26
  -9   5   0 191.696 105.355  24
  -9   5   0 126.956 74.9557   5
  -9  -5   0 184.207 81.7540  12
   9   5   0 3.64333 67.4470  15
  -9  -5   0 229.604 87.6625   8
   9   5   0 358.378 103.022  26
  -9   5  -1 25526.6 784.375  24
  -9  -5  -1 24829.2 743.659  12
   9   5   1 25317.5 694.586  15
  -9  -5  -1 25098.7 689.140   8
  -9   5  -1 25724.6 656.318   5
   9   5   1 22984.8 690.489  26
  -9   5  -2 344.639 112.844  24
  -9   5  -2 305.483 83.6547   5
  -9  -5  -2 316.208 98.8548  12
  -9  -5  -2 310.438 72.1202  11
  -9  -5  -2 316.883 102.516   8
   9   5   2 360.972 108.705  26
  -9   5  -2 513.818 142.573  14
  -9   5  -3 3003.84 267.217  24
  -9  -5  -3 2866.62 243.305  12
  -9  -5  -3 2549.80 195.292  11
  -9  -5  -3 2813.79 252.658   8
  -9   5  -3 2808.73 208.320   5
   9   5   3 2490.98 217.412  26
  -9   5  -3 2639.87 271.262  14
  -9   5  -4 630.784 131.766  24
  -9  -5  -4 497.065 104.112  12
  -9  -5  -4 463.254 98.1521  11
   9   5   4 527.333 120.671  16
  -9  -5  -4 628.849 142.557   8
   9   5   4 541.793 109.397  26
  -9   5  -4 445.004 121.954  14
  -9   5  -5 641.058 120.474  24
  -9  -5  -5 531.632 93.2978  12
   9   5   5 786.021 133.056  16
  -9  -5  -5 683.437 130.539   8
   9   5   5 484.399 100.104  26
  -9   5  -5 639.912 141.734  14
  -9   5  -6 2476.39 199.458  24
  -9  -5  -6 2770.93 224.134  11
   9   5   6 2660.32 240.996  16
  -9  -5  -6 2625.68 235.096   8
  -9   5  -6 2184.59 209.993  14
  -9   5  -7 596.036 90.6960  24
  -9  -5  -7 773.130 125.335  11
   9   5   7 643.500 125.457  16
  -9  -5  -7 706.579 126.161   8
  -9   5  -7 607.047 115.300  14
  -9  -5  -8 7071.79 341.746  11
   9   5   8 6743.87 342.529  16
  -9   5  -8 7015.42 298.965  14
  -9  -5  -9 6647.19 304.831  11
   9   5   9 6605.51 308.750  16
  -9   5  -9 6299.88 246.130  14
  -9  -5 -10 736.422 95.6466  11
   9   5  10 573.748 92.4815  16
  -9   5 -10 634.834 71.1441  14
  -9  -5 -11 1709.25 114.748  11
  -9   7   7 1770.53 102.033  27
   9  -7  -7 1747.56 113.682   8
   9   7  -6 53.0609 36.5028   9
  -9   7   6 37.0043 30.7445  27
   9  -7  -6 35.6438 39.5198   8
  -9   7   6-40.6587 45.4950  14
  -9  -7   5 2714.53 131.538  12
   9   7  -5 2476.99 133.118   9
  -9   7   5 2507.69 115.908  27
  -9   7   5 2247.67 161.037  14
   9  -7  -5 2623.11 167.068   8
   9  -7  -4 1298.15 122.745   8
  -9  -7   4 1269.35 106.518  12
   9   7  -4 1127.88 95.9190   9
  -9   7   4 1273.39 130.462  14
  -9  -7   3 344.920 65.9731  12
   9   7  -3 249.868 62.3023   9
   9   7  -3 257.663 75.1334  26
   9  -7  -3 277.819 72.2506   8
  -9   7   3 271.432 74.1724  14
  -9  -7   2 138.093 49.1938  12
   9   7  -2 90.2956 43.6975   9
   9   7  -2 101.199 54.4099  26
  -9   7   2 131.604 66.1868  14
   9  -7  -2 194.766 64.0597   8
  -9  -7   1 22.2390 38.3203  12
   9   7  -1 26.7865 46.9577   9
   9   7  -1 79.9964 55.4245  26
  -9   7   1-11.6983 50.9552  14
   9  -7  -1 54.6561 42.6998   8
  -9  -7   0 165.413 54.9425  12
   9   7   0 260.646 56.2960   9
   9   7   0 335.475 73.0904  26
  -9   7   0 168.271 62.8662  14
   9  -7   0 268.231 57.8187   8
  -9  -7  -1 6331.57 247.191  12
   9   7   1 5044.93 167.498   9
   9   7   1 5965.86 244.355  26
  -9   7  -1 6559.09 274.857  14
   9  -7   1 5574.42 163.233   8
  -9  -7  -2 84.9799 39.7272  12
   9   7   2 103.697 32.9899   9
   9   7   2 111.550 51.4186  26
  -9   7  -2 158.023 60.1453  14
  -9  -7  -3 201.277 45.6319  12
   9   7   3 174.761 47.4253  26
  -9   7  -3 127.550 50.3944  14
  -9   7  -4 2373.13 131.026  14
  10   0 -17 484.954 63.8405  10
  10   0 -17 464.073 73.1524  17
  10   0 -16-110.313 77.7882  25
  10   0 -16 5.42159 41.4226  10
  10   0 -16-53.4568 48.2397  17
 -10   0  15 1913.53 151.774  27
  10   0 -15 1603.48 164.867  10
  10   0 -15 1718.54 184.680  17
  10   0 -15 1983.99 206.575  25
  10   0 -14 449.947 119.983  25
  10   0 -14 242.277 93.3681  10
  10   0 -14 209.068 93.0476  17
 -10   0  14 366.484 86.4671  27
 -10   0  13 4711.78 308.652  23
  10   0 -13 4662.28 311.512  10
  10   0 -13 4724.80 332.716  17
 -10   0  13 4515.53 286.525  27
  10   0 -13 5264.90 345.219  25
  10   0 -12 868.229 160.064  25
 -10   0  12 875.695 143.276  23
  10   0 -12 850.588 145.757  10
  10   0 -12 886.500 158.510  17
 -10   0  12 785.728 133.770  27
 -10   0  11 52191.1 1074.10  23
  10   0 -11 52315.4 1015.96  10
 -10   0  11 52369.0 1013.18  27
  10   0 -11 54458.9 1076.98  25
  10   0 -10 3105.46 215.899   7
 -10   0  10 3215.13 279.694  23
  10   0 -10 3275.17 251.632  10
  10   0 -10 3342.99 270.154  15
 -10   0  10 3048.96 247.985  27
  10   0 -10 3429.89 264.467  25
 -10   0   9 1715.54 206.991  23
  10   0  -9 1575.64 157.384   7
 -10   0   9 1378.54 352.300   2
  10   0  -9 1821.42 189.602  15
  10   0  -9 2121.97 210.640  25
 -10   0   8 1466.84 187.234  23
  10   0  -8 1114.58 126.818   7
 -10   0   8 1416.76 355.838   2
  10   0  -8 1573.37 177.310  15
  10   0  -8 1409.75 169.064  25
 -10   0   7 5273.67 642.694   2
  10   0  -7 4930.00 250.309   7
 -10   0   7 5453.84 342.729  23
  10   0  -7 5391.23 290.067  15
  10   0  -7 4872.98 289.162  25
 -10   0   6 60602.0 2113.47   2
 -10   0   6 60468.1 1106.07  23
 -10   0   5 520.542 120.196  23
 -10   0   5 714.610 262.594   2
 -10   0   4 1265.38 162.879  23
 -10   0   4 1218.96 306.362   2
 -10   0   3 143.799 82.4182  23
  10   0  -3-170.150 102.812  20
 -10   0   3-149.449 143.189   2
 -10   0   2 2270.09 207.795  23
  10   0  -2 2526.40 369.201  20
 -10   0   2 2142.81 374.531   2
 -10   0   1 3069.73 463.267   2
 -10   0   1 3043.89 235.367  23
  10   0  -1 2462.78 385.354  20
 -10   0   0 4563.75 287.611  23
 -10   0   0 4435.40 514.323   2
  10   0   0 4748.03 542.960  20
 -10   0  -1 2032.92 197.315  23
  10   0   1 2042.69 370.230  20
 -10   0  -1 1777.32 320.124   2
 -10   0  -1 1732.22 357.553   1
 -10   0  -2 69118.8 1108.62  23
  10   0   2 66802.8 2168.51  20
 -10   0  -3 42869.7 889.326  23
 -10   0  -3 41567.6 801.084  11
  10   0   3 41155.5 1737.24  20
 -10   0  -4 129771. 1569.72  23
 -10   0  -4 127494. 1462.51  11
  10   0   4 130266. 3143.66  20
 -10   0  -4 128030. 1275.11  19
 -10   0  -5 80845.2 1269.98  23
 -10   0  -5 78367.6 1178.26  11
  10   0   5 76563.3 2427.34  20
 -10   0  -5 76440.5 1092.16  19
 -10   0  -6 16557.9 900.084   1
 -10   0  -6 17686.0 571.437  11
  10   0   6 18600.6 1166.51  20
 -10   0  -6 18170.8 565.562  19
 -10   0  -7 72665.3 1169.25  11
 -10   0  -7 75953.0 1209.08  19
 -10   0  -8 6142.10 340.394  11
 -10   0  -8 6364.33 369.522  19
 -10   0  -9 5260.30 304.785  11
 -10   0  -9 5093.73 341.030  19
 -10   0 -10 1432.27 152.295  11
 -10   0 -10 1530.83 195.817  19
 -10   0 -11 452.513 113.045  19
 -10   0 -12 14646.7 526.590  19
 -10   0 -13 58.5665 60.2242  19
 -10   0 -14 1888.96 146.316  19
 -10   0 -15 3244.68 141.910  19
  10   2 -17 212.803 65.4296  10
  10  -2 -17 339.180 69.4956  17
 -10   2  17 194.855 58.6052  26
  10  -2 -17 141.777 37.3683   7
  10  -2 -16 3068.81 177.725   7
  10   2 -16 3063.90 220.509  10
  10  -2 -16 2953.12 210.756  17
  10  -2 -16 3647.38 241.607  25
  10  -2 -15 9.69065 79.6526  25
  10  -2 -15-0.16313 50.3756   7
  10   2 -15 30.8827 79.3456  10
  10  -2 -15-47.4902 67.2072  17
 -10   2  15 19.7788 42.8346  27
  10  -2 -14 178.033 115.055  25
  10  -2 -14 158.041 80.5381   7
  10   2 -14 252.984 111.553  10
  10  -2 -14 121.098 75.1374  17
  10   2 -14 251.462 72.3756  17
 -10   2  14 186.109 70.5299  27
  10  -2 -13 35.8531 87.3699  25
 -10   2  13 13.0906 49.0188  27
  10  -2 -13 45.2939 80.9570   7
  10   2 -13 62.6234 87.2149  10
  10  -2 -13 60.6268 80.8518  17
 -10  -2  13-33.3057 42.0329  27
  10  -2 -12 1815.19 209.650   7
 -10  -2  12 1758.97 190.570  23
  10   2 -12 1622.55 223.710  10
  10  -2 -12 1827.52 220.073  17
 -10   2  12 1600.57 197.080  27
  10  -2 -12 1911.73 222.929  25
  10  -2 -11 30682.4 822.832   7
 -10  -2  11 30970.9 788.210  23
  10   2 -11 30206.4 932.417  10
  10  -2 -11 31131.6 855.796  17
  10   2 -11 29615.8 768.432  15
 -10   2  11 30858.7 840.104  27
  10  -2 -11 29950.3 819.787  25
  10  -2 -10 517.843 131.717  25
  10   2 -10 563.876 124.576  15
 -10  -2  10 682.472 137.423  23
  10  -2 -10 751.629 150.961   7
  10   2 -10 616.672 155.083  10
  10  -2 -10 545.838 130.755  17
 -10   2  10 480.459 120.561  27
  10  -2  -9 13574.5 546.803   7
 -10  -2   9 13356.8 548.968  23
  10  -2  -9 13610.9 528.915  17
  10   2  -9 12230.5 488.100  15
 -10   2   9 13154.6 539.795  27
  10  -2  -9 13310.4 518.706  25
  10   2  -9 13227.6 422.709  25
 -10  -2   8 2504.76 175.163  12
  10  -2  -8 2576.13 237.436   7
 -10  -2   8 2249.88 238.542  23
 -10   2   8 2892.81 430.219   2
 -10  -2   8 1708.04 353.969   2
  10  -2  -8 2269.49 215.997  17
  10   2  -8 2391.08 219.650  15
 -10   2   8 2046.21 210.891  27
  10  -2  -8 2358.41 216.077  25
  10   2  -8 2103.26 167.909  25
  10  -2  -7 1090.92 154.366  25
  10   2  -7 1268.29 137.381  25
 -10  -2   7 1059.46 124.215  12
 -10  -2   7 1230.91 177.263  23
  10  -2  -7 1294.62 171.723   7
  10  -2  -7 1167.03 281.649  22
 -10   2   7 693.242 217.588   2
 -10  -2   7 1760.74 358.403   2
  10  -2  -7 1402.00 157.624  17
  10   2  -7 1151.45 158.834  15
 -10   2   7 1325.14 166.380  27
  10   2  -6 28474.5 571.446  25
 -10  -2   6 28784.2 637.906  12
 -10  -2   6 28499.1 1439.66   2
  10  -2  -6 30317.1 754.399   7
 -10  -2   6 28506.2 784.159  23
  10  -2  -6 28362.3 1333.86  22
  10   2  -6 28360.6 689.118  15
 -10   2   6 29067.6 721.086  27
 -10   2   6 27535.8 1298.60   2
  10  -2  -6 28901.1 669.603  25
  10  -2  -5 12270.7 409.403  25
  10   2  -5 12461.5 371.948  25
 -10  -2   5 12156.5 422.909  12
 -10  -2   5 11109.3 917.197   2
  10  -2  -5 12299.9 471.025   7
 -10  -2   5 12842.7 524.518  23
  10  -2  -5 12236.8 869.445  22
  10   2  -5 11994.4 444.346  15
 -10   2   5 12420.1 441.145  27
 -10   2   5 11382.4 812.655   2
  10  -2  -4 3577.80 210.682  25
 -10  -2   4 3769.79 238.793  12
  10  -2  -4 3414.43 251.260   7
 -10  -2   4 3403.69 271.738  23
 -10  -2   4 3752.41 555.833   2
  10  -2  -4 3293.84 430.374  22
 -10   2   4 2636.72 374.725   2
 -10   2   4 3468.96 212.717  27
  10   2  -4 3524.66 243.123  15
 -10  -2   3 520.759 100.060  12
 -10  -2   3 488.373 125.982  23
  10  -2  -3 494.425 175.195  22
  10  -2  -3 472.011 107.395   7
  10  -2  -3 270.782 138.073  20
 -10  -2   3 383.675 236.149   2
  10   2  -3 380.255 94.0980  15
 -10   2   2 5714.47 270.011  24
 -10  -2   2 5906.62 303.794  12
 -10  -2   2 5814.98 346.613  23
 -10   2   2 5918.06 317.659  11
 -10  -2   2 5318.25 622.999   2
  10  -2  -2 6347.53 516.988  22
  10  -2  -2 4910.11 547.413  20
  10   2  -2 5867.15 535.358  20
 -10   2   2 5065.93 284.156  19
 -10  -2   2 4975.53 618.040   1
  10   2  -2 5384.89 288.865  15
 -10   2   1 1577.63 150.635  24
 -10  -2   1 1543.24 155.765  12
 -10  -2   1 1718.09 194.422  23
 -10   2   1 1476.43 165.442  11
 -10  -2   1 1396.56 322.487   1
  10  -2  -1 1399.25 301.052  20
  10   2  -1 1335.72 284.781  20
 -10   2   1 1624.74 169.680  19
 -10  -2   1 1504.83 336.637   2
  10   2  -1 1761.40 174.850  15
  10   2   0 198.435 65.2030  25
 -10   2   0 285.672 86.1533  24
 -10  -2   0 229.892 69.3738  12
 -10  -2   0 142.842 77.2794  23
 -10   2   0 280.479 88.7312  11
 -10  -2   0 344.328 76.3118  11
 -10  -2   0 266.037 143.462   1
  10  -2   0 459.285 187.096  20
 -10   2   0 181.655 70.1705  19
  10  -2   1 79.9199 58.3927  25
  10   2   1 64.3785 52.7561  25
 -10   2  -1-29.5371 56.8902  24
 -10  -2  -1 55.4927 46.9633  12
 -10  -2  -1 19.2487 69.2320  23
 -10   2  -1-29.3147 51.8847  11
 -10  -2  -1 74.2141 48.7572  11
  10  -2   1-262.380 154.164  20
  10   2   1-11.1572 86.0802  20
 -10  -2  -1-2.78276 114.145   1
 -10   2  -1 53.7395 58.6699  19
 -10  -2  -2 39046.6 1735.24   1
  10  -2   2 39860.9 626.204  25
 -10   2  -2 39986.1 833.199  24
 -10  -2  -2 40254.6 743.495  12
 -10  -2  -2 42589.3 928.074  23
 -10   2  -2 42016.6 834.748  11
 -10  -2  -2 40956.5 803.395  11
  10  -2   2 40553.5 1758.50  20
  10   2   2 41050.7 1735.08  20
 -10   2  -2 42622.2 893.146  19
  10   2   2 41522.7 826.566  16
  10  -2   3 12657.0 364.834  25
 -10  -2  -3 14359.7 1056.22   1
 -10   2  -3 13361.5 497.302  24
 -10  -2  -3 13028.3 404.559  12
 -10  -2  -3 15024.7 556.249  23
 -10   2  -3 13351.7 470.166  11
 -10  -2  -3 13907.8 492.058  11
  10  -2   3 12640.7 998.677  20
  10   2   3 13600.4 1019.71  20
 -10   2  -3 13367.6 512.624  19
  10   2   3 13434.9 478.752  16
  10  -2   4 144788. 1237.31  25
 -10   2  -4 145065. 1655.72  24
 -10  -2  -4 143545. 1268.74  12
 -10  -2  -4 151306. 3417.60   1
 -10  -2  -4 150950. 1762.03  23
 -10   2  -4 145392. 1539.29  11
 -10  -2  -4 145753. 1655.13  11
  10  -2   4 152011. 3437.18  20
  10   2   4 151697. 3380.32  20
 -10   2  -4 152282. 1778.11  19
  10   2   4 146909. 1615.49  16
 -10   2  -5 51547.1 1003.32  24
 -10  -2  -5 55051.8 1072.42  23
 -10   2  -5 51479.8 895.224  11
 -10  -2  -5 53181.0 1045.75  11
 -10   2  -5 53125.3 1081.33  19
  10   2   5 52508.1 978.792  16
 -10   2  -6 24964.9 702.407  24
 -10   2  -6 24872.3 603.396  11
 -10  -2  -6 25768.7 757.277  11
 -10   2  -6 24621.7 768.266  19
  10   2   6 25074.2 688.159  16
 -10   2  -7 33944.6 792.379  24
 -10  -2  -7 33992.5 880.871  11
 -10   2  -7 34131.3 919.977  19
  10   2   7 34180.5 808.000  16
 -10   2  -8 17977.7 559.040  24
 -10  -2  -8 18485.4 651.112  11
 -10   2  -8 19492.7 696.822  19
  10   2   8 17604.4 568.445  16
 -10   2  -9 6806.55 309.076  24
 -10  -2  -9 7086.28 393.490  11
 -10   2  -9 7704.37 436.823  19
  10   2   9 6513.69 342.428  16
 -10  -2 -10 36.7587 67.6460  11
 -10   2 -10 42.7356 72.5370  19
 -10  -2 -10-60.0251 46.4887  19
  10   2  10 80.0033 59.8058  16
 -10  -2 -11 1962.73 181.690  11
 -10   2 -11 1808.51 199.523  19
 -10  -2 -11 1989.54 155.311  19
  10   2  11 1627.01 146.841  16
 -10  -2 -12 3474.79 199.682  11
 -10   2 -12 3610.31 248.213  19
 -10  -2 -12 3785.87 191.230  19
  10   2  12 3341.64 164.331  16
 -10  -2 -13 177.411 36.9099  11
 -10   2 -13 312.760 75.8822  19
 -10  -2 -13 264.169 44.5552  19
 -10   2 -14 46.2822 38.8461  19
  10  -4 -15 86.9791 54.2127   7
 -10   4  15 141.427 39.9120  27
  10   4 -15 115.525 47.1284  10
  10  -4 -14 360.956 85.3454   7
  10   4 -14 232.354 76.9519  10
 -10   4  14 365.750 73.6302  27
  10  -4 -13 191.953 83.2216   7
  10   4 -13 142.086 70.2348  10
  10   4 -13 182.371 53.9475   9
  10  -4 -13 232.790 76.3926  17
 -10   4  13 172.540 72.9678  27
  10  -4 -12 75.9809 64.1884  25
  10  -4 -12 179.647 91.6975   7
  10   4 -12 198.600 87.7548  10
  10   4 -12 188.375 65.6921   9
  10  -4 -12 249.913 88.5932  17
 -10   4  12 256.418 99.2627  27
  10  -4 -11 26634.7 731.303   7
  10   4 -11 24024.3 726.674  10
  10   4 -11 24601.7 527.324   9
  10  -4 -11 25176.7 657.730  17
 -10   4  11 25022.4 744.718  27
 -10   4  10 613.467 136.727  27
  10  -4 -10 636.763 149.251   7
  10   4 -10 641.859 141.053  10
  10   4 -10 616.562 104.393   9
  10  -4 -10 636.888 114.536  17
 -10   4   9 5040.00 355.258  27
  10  -4  -9 5215.60 346.681   7
  10   4  -9 4552.86 353.575  10
  10  -4  -9 4779.55 279.504  17
 -10   4   9 5063.25 248.800   5
  10   4  -9 5007.22 270.128  15
 -10  -4   8 554.193 97.3756  12
  10  -4  -8 601.334 136.677   7
  10   4  -8 676.019 149.058  10
  10  -4  -8 557.728 101.793  17
  10   4  -8 320.944 92.3987  15
 -10   4   8 522.818 130.853  27
 -10   4   7 1005.04 129.659   5
 -10  -4   7 1071.95 138.830  12
  10  -4  -7 828.652 147.410   7
  10   4  -7 1091.98 143.374  15
 -10   4   7 1062.31 169.162  27
 -10   4   6 20272.7 557.151  24
  10  -4  -6 20122.0 634.773   7
 -10  -4   6 19902.0 601.519  12
 -10   4   6 21053.1 569.670   5
  10   4  -6 21118.3 603.678  15
 -10   4   6 20954.4 692.468  27
  10   4  -6 20158.1 677.107  26
 -10   4   5 3627.53 252.873  24
  10  -4  -5 3518.49 263.191   7
 -10  -4   5 3514.13 263.613  12
 -10   4   5 3273.85 233.857   5
  10   4  -5 3809.04 267.763  15
 -10   4   5 3307.01 268.226  27
  10   4  -5 3365.22 275.613  26
 -10   4   4 577.197 107.622   5
 -10   4   4 480.058 105.840  24
 -10  -4   4 444.509 112.233  12
  10  -4  -4 423.252 110.109   7
  10   4  -4 740.570 132.850  15
  10   4  -4 428.757 120.226  26
 -10   4   4 449.266 102.321  27
 -10   4   3 32.1064 53.6704   5
 -10   4   3 225.937 97.0780  24
 -10  -4   3 126.942 72.4065  12
  10  -4  -3 183.315 90.7880   7
 -10   4   3 413.387 93.5854  27
  10   4  -3 109.565 91.8618  15
  10   4  -3 154.595 79.0518  26
 -10   4   2 994.388 161.782  24
 -10   4   2 1139.04 144.180   5
 -10  -4   2 1204.81 167.563  12
  10  -4  -2 1041.16 141.932   7
  10   4  -2 1194.07 167.973  15
  10   4  -2 782.165 144.690  26
 -10   4   1 170.543 99.8493  24
 -10   4   1-77.2251 59.6081   5
 -10  -4   1 165.303 74.2148  12
 -10  -4   1 57.2169 52.1555  23
  10  -4  -1 221.108 71.4665   7
 -10  -4   1 123.183 66.9536   8
  10   4  -1 184.154 85.5270  26
  10   4  -1 109.521 75.5085  15
 -10   4   0 40.9170 76.8045  24
 -10  -4   0 118.839 79.2097  12
 -10  -4   0 151.472 62.8456  23
  10   4   0 82.3465 77.9893  15
 -10  -4   0 59.7577 66.2236   8
  10   4   0 219.634 75.1982  26
 -10   4  -1 6.37100 70.9238  24
 -10   4  -1 13.1985 47.9486   5
 -10  -4  -1-42.0703 52.1519  12
 -10  -4  -1-66.2094 61.1301  23
 -10  -4  -1 111.845 54.5848  11
 -10  -4  -1 46.9051 78.9988   8
  10   4   1 201.235 71.7670  26
 -10   4  -2 31104.5 848.299  24
 -10  -4  -2 29809.4 787.265  12
 -10  -4  -2 27250.4 578.001  23
 -10  -4  -2 30271.8 697.930  11
 -10   4  -2 29276.1 860.410  19
 -10  -4  -2 29619.3 789.494   8
 -10   4  -2 28739.5 624.902   5
 -10   4  -2 31101.0 803.644  14
 -10   4  -3 13222.7 553.457  24
 -10  -4  -3 13697.9 510.897  12
 -10  -4  -3 12991.2 481.381  11
 -10   4  -3 12906.9 566.473  19
  10   4   3 13883.1 569.428  16
 -10  -4  -3 13309.8 544.154   8
 -10   4  -3 12710.5 399.610   5
 -10   4  -3 13801.5 526.888  14
 -10   4  -4 86676.0 1389.69  24
 -10  -4  -4 87150.5 1215.53  12
 -10  -4  -4 83579.4 1265.13  11
 -10   4  -4 85297.0 1448.27  19
  10   4   4 87817.4 1453.05  16
 -10  -4  -4 84435.3 1385.87   8
 -10   4  -4 85331.1 1260.03  14
 -10   4  -5 35547.7 857.857  24
 -10  -4  -5 33660.4 693.910  12
 -10  -4  -5 34083.6 843.318  11
 -10   4  -5 33826.8 896.783  19
  10   4   5 34978.5 910.767  16
 -10  -4  -5 36903.8 905.928   8
 -10   4  -5 35491.2 778.083  14
 -10   4  -6 15496.3 531.407  24
 -10  -4  -6 14942.9 562.382  11
 -10   4  -6 14420.7 575.402  19
  10   4   6 15387.4 600.396  16
 -10   4  -6 15342.2 488.909  14
 -10   4  -7 27266.6 640.786  24
 -10  -4  -7 27763.6 759.095  11
 -10   4  -7 26106.5 738.507  19
  10   4   7 27997.6 785.909  16
 -10   4  -7 26938.2 598.899  14
 -10  -4  -8 9450.77 430.544  11
 -10   4  -8 8611.62 403.661  19
  10   4   8 9002.60 429.237  16
 -10   4  -8 8854.64 304.757  14
 -10  -4  -9 5566.79 313.251  11
 -10   4  -9 5429.23 293.923  19
  10   4   9 5527.79 314.532  16
  10   4  10 193.623 56.1960  25
 -10  -4 -10 348.373 86.6721  11
 -10   4 -10 159.668 62.2429  19
  10   4  10 237.049 79.2362  16
  10   4  11 264.257 48.1001  25
 -10  -4 -11 205.434 62.2642  11
 -10   4 -11 73.1425 39.4281  19
 -10  -4 -12 3180.26 140.089  11
 -10   6  11 18112.8 357.009  27
 -10   6  10 397.495 72.7633  27
  10   6  -9 691.454 67.4699   9
 -10   6   9 839.401 105.338  27
  10  -6  -9 690.480 82.9696   8
  10   6  -8 48.8355 39.6744   9
  10  -6  -8 144.492 60.8134   8
 -10   6   8 118.753 54.9430  27
 -10  -6   7 1522.87 110.347  12
  10   6  -7 1504.91 117.728   9
 -10   6   7 1749.84 156.996  27
 -10  -6   6 11219.7 350.582  12
  10   6  -6 10766.8 310.928   9
 -10   6   6 11387.7 390.286  27
 -10  -6   5 289.299 77.7045  12
  10   6  -5 342.697 72.8259   9
 -10   6   5 325.804 80.4369  27
 -10   6   4 230.267 80.2632  24
 -10  -6   4 198.416 68.4752  12
  10   6  -4 221.754 64.9210   9
 -10   6   4 238.826 63.3611  27
  10   6  -4 263.432 95.5741  26
 -10   6   3 172.878 82.3102  24
 -10  -6   3 201.824 76.4878  12
  10   6  -3 27.8424 55.8277   9
  10   6  -3 158.786 89.3236  26
 -10   6   2 194.802 79.8292  24
 -10  -6   2 188.156 75.6273  12
  10   6  -2 272.107 69.6187   9
  10   6  -2 95.3208 72.2062  26
 -10   6   1 153.585 87.6126  24
 -10  -6   1 129.117 67.3819  12
  10   6  -1 68.0900 61.9522   9
  10   6  -1 98.3246 81.1128  26
 -10   6   1 185.826 99.6777  14
 -10   6   0 928.869 145.363  24
 -10  -6   0 993.552 137.268  12
  10   6   0 1057.39 143.749  26
 -10   6   0 874.240 143.787  14
 -10   6  -1 516.863 114.940  24
 -10  -6  -1 408.141 95.6563  12
  10   6   1 535.213 91.3761  15
  10   6   1 428.388 90.5236  26
 -10   6  -1 437.887 113.213  14
 -10   6  -2 18963.0 547.433  24
 -10  -6  -2 18578.8 512.297  12
  10   6   2 18670.0 440.358  15
  10   6   2 17200.9 448.891  26
 -10   6  -2 19331.3 554.688  14
 -10   6  -3 12242.2 406.152  24
 -10  -6  -3 11890.4 373.018  12
  10   6   3 11762.3 346.354  15
 -10   6  -3 12302.3 418.316  14
 -10   6  -4 33969.0 602.906  24
 -10  -6  -4 33774.1 547.653  12
  10   6   4 35502.1 573.600  15
 -10   6  -4 35774.5 646.575  14
 -10   6  -5 20156.2 395.958  24
 -10  -6  -5 19566.0 309.484  12
  10   6   5 22298.8 434.301  15
 -10   6  -5 21659.6 454.437  14
 -10  -6  -6 7015.05 175.456  11
 -10   6  -6 7252.64 232.961  14
  10   6   7 21210.3 326.128  15
  11   1 -17-10.6195 31.3679  10
  11  -1 -17-16.7596 30.9590  17
  11  -1 -16 857.382 125.264  25
  11   1 -16 569.462 93.3459  10
  11  -1 -16 740.342 110.164  17
  11   1 -16 814.659 97.3863  25
 -11  -1  15 5940.82 227.713  27
  11   1 -15 5425.39 298.374  10
  11  -1 -15 6059.66 331.517  17
  11   1 -15 5572.51 278.888  17
 -11   1  15 6210.03 274.428  27
  11   1 -15 5579.98 269.805  25
  11  -1 -15 5982.36 334.028  25
  11  -1 -14 2585.61 190.515   7
 -11   1  14 2918.04 223.866  27
  11   1 -14 2628.42 237.190  10
  11  -1 -14 2786.91 252.845  17
  11   1 -14 2542.10 221.166  17
 -11  -1  14 2866.20 199.689  27
  11   1 -14 2671.40 216.639  25
  11  -1 -14 2530.93 241.698  25
  11   1 -13 495.936 108.735  25
  11  -1 -13 563.917 138.463  25
  11  -1 -13 538.135 103.536   7
  11   1 -13 457.086 128.231  10
  11  -1 -13 487.895 131.773  17
  11   1 -13 583.804 127.481  17
 -11   1  13 488.045 106.132  27
 -11  -1  13 385.577 95.1720  27
  11  -1 -12 27.8855 83.5522  25
  11   1 -12 141.520 90.1831  25
 -11   1  12 0.46651 50.6372  23
 -11  -1  12 114.597 79.9235  23
  11  -1 -12 68.7523 80.1270   7
 -11   1  12-4.93084 52.1953  27
  11   1 -12-59.0624 68.3454  10
  11  -1 -12 36.4985 76.0485  17
 -11  -1  12 21.0472 58.2388  27
  11  -1 -11 45857.3 924.157   7
 -11   1  11 43388.7 868.332  23
 -11  -1  11 46966.8 1000.29  23
  11   1 -11 45758.2 1042.40  10
  11  -1 -11 45600.5 1050.60  17
  11   1 -11 46616.4 1024.30  15
 -11   1  11 45689.5 1022.96  27
  11  -1 -11 46473.7 1040.60  25
  11   1 -11 45024.2 941.362  25
  11  -1 -10 22393.2 662.094   7
 -11   1  10 23100.8 658.460  23
 -11  -1  10 23457.5 726.932  23
  11   1 -10 23341.2 746.100  10
  11   1 -10 23425.1 726.895  15
 -11   1  10 22395.0 724.157  27
  11  -1 -10 23624.0 735.035  25
  11   1 -10 22377.1 667.638  25
  11  -1  -9 54373.5 1030.38   7
 -11  -1   9 57010.1 1149.99  23
 -11   1   9 56620.5 1036.24  23
  11   1  -9 56814.1 1101.87  15
 -11   1   9 54668.9 1102.24  27
  11  -1  -9 54262.4 1095.87  25
  11   1  -9 55881.1 1041.72  25
 -11  -1   8 158153. 1518.22  12
  11  -1  -8 155526. 1733.94   7
 -11  -1   8 162052. 1948.45  23
 -11   1   8 156531. 1702.63  23
  11  -1  -8 158487. 1634.13  15
  11   1  -8 156391. 1772.24  15
 -11   1   8 156894. 1819.75  27
  11  -1  -8 150739. 1768.15  25
  11   1  -8 151845. 1694.76  25
 -11  -1   7 2558.51 204.744  12
  11  -1  -7 2514.84 230.017   7
 -11  -1   7 2584.31 257.439  23
 -11   1   7 2382.45 214.239  23
 -11   1   7 2692.35 455.286   2
 -11  -1   7 2554.54 450.606   2
  11  -1  -7 2237.45 198.012  15
  11   1  -7 2256.46 224.639  15
 -11   1   7 2547.40 228.024  27
  11  -1  -7 2523.23 229.774  25
  11   1  -7 1970.66 196.772  25
  11  -1  -6 21354.0 623.697  25
  11   1  -6 20562.5 599.919  25
 -11   1   6 21775.1 1246.03   2
 -11  -1   6 21314.6 584.665  12
 -11  -1   6 21836.8 1306.22   2
  11  -1  -6 21604.0 634.441   7
 -11  -1   6 22060.7 715.978  23
 -11   1   6 21219.0 612.316  23
  11  -1  -6 20645.3 524.517  15
  11   1  -6 19820.2 593.358  15
 -11   1   6 20507.0 613.921  27
  11  -1  -5 10924.0 440.650  25
  11   1  -5 10766.1 436.369  25
 -11   1   5 10203.8 836.290   2
 -11  -1   5 10901.3 428.793  12
 -11  -1   5 11770.3 970.388   2
 -11  -1   5 11521.0 514.696  23
 -11   1   5 11671.8 455.023  23
  11  -1  -5 10784.3 447.975   7
 -11   1   5 11205.0 434.629  27
  11  -1  -5 11259.4 355.985  15
  11   1  -5 10921.8 429.434  15
  11  -1  -4 1651.51 178.124  25
  11   1  -4 1546.79 169.477  25
 -11  -1   4 1676.73 172.706  12
 -11   1   4 1718.99 123.915  24
 -11  -1   4 1599.20 196.676  23
 -11   1   4 1502.53 165.596  23
 -11   1   4 1563.55 168.744  11
 -11  -1   4 1494.17 120.963  11
 -11  -1   4 1529.42 359.013   2
  11   1  -4 1647.87 171.387  15
 -11   1   4 1768.64 162.307  27
  11  -1  -4 1558.51 134.818  15
  11  -1  -3 85.3981 68.0318  25
  11   1  -3 7.30443 55.9643  25
 -11   1   3 145.101 57.2299  24
 -11  -1   3 134.993 61.3314  12
 -11  -1   3-40.9911 96.0918  23
 -11   1   3-24.8195 58.0125  23
 -11   1   3-20.1188 46.0898  11
 -11  -1   3-0.19375 38.2131  11
 -11   1   3 252.048 161.093   2
 -11  -1   3 53.7226 99.0826   2
  11   1  -3 185.498 65.9656  15
 -11   1   3 44.3196 37.9686  27
  11  -1  -2 251.280 82.1869  25
  11   1  -2 217.338 76.1466  25
 -11  -1   2 321.444 89.0908  12
 -11  -1   2 303.905 106.266  23
 -11   1   2 322.285 78.3978  23
 -11   1   2 123.431 66.1109  11
 -11  -1   2 157.869 69.3187  11
  11  -1  -2 307.029 145.706  20
 -11   1   2 285.429 72.5702  19
 -11   1   2 137.239 122.474   2
 -11  -1   2 161.220 110.075   2
  11   1  -2 308.275 89.1456  15
  11  -1  -1 34909.9 727.661  25
  11   1  -1 36372.1 779.088  25
 -11  -1   1 35827.5 767.179  12
 -11  -1   1 39435.4 919.362  23
 -11   1   1 37928.7 783.040  23
 -11   1   1 34688.6 1311.63   2
 -11   1   1 36333.1 802.313  11
 -11  -1   1 36458.2 711.991  11
 -11  -1   1 36808.0 1647.23   2
  11  -1  -1 32493.4 1418.77  20
  11   1  -1 38809.4 1476.53  20
 -11   1   1 36102.7 688.657  19
  11   1  -1 34979.5 698.284  15
  11  -1   0 6765.45 329.287  25
  11   1   0 6644.94 346.728  25
 -11  -1   0 6848.87 330.513  12
 -11  -1   0 6664.12 385.253  23
 -11   1   0 7028.88 338.849  23
 -11   1   0 6683.69 354.044  11
 -11  -1   0 6529.06 320.190  11
 -11  -1   0 7010.85 713.252   2
  11  -1   0 6453.71 656.949  20
  11   1   0 7359.35 688.546  20
 -11   1   0 6768.58 311.364  19
  11   1   0 6317.91 293.825  15
 -11  -1   0 5627.51 689.901   1
  11  -1   1 4655.44 274.428  25
  11   1   1 4744.81 299.589  25
 -11  -1  -1 5044.42 277.204  12
 -11  -1  -1 5491.35 349.795  23
 -11   1  -1 4957.24 285.873  23
 -11   1  -1 5508.84 323.897  11
 -11   1  -1 3491.23 473.612   1
 -11  -1  -1 5203.73 300.942  11
  11  -1   1 4341.95 561.007  20
  11   1   1 5090.88 585.261  20
 -11   1  -1 5014.18 284.356  19
  11   1   1 4577.32 255.391  15
 -11  -1  -1 4423.62 593.979   1
  11  -1   2 75.9662 64.2661  25
 -11  -1  -2-144.233 61.9526  12
 -11  -1  -2-15.3498 78.4133  23
 -11   1  -2 35.9354 50.2255  23
 -11   1  -2 101.594 78.4509  11
 -11  -1  -2 89.3802 60.1055  11
 -11   1  -2 125.202 108.994   1
  11  -1   2 99.8056 103.900  20
  11   1   2 35.3280 70.1753  20
 -11  -1  -2 296.734 192.181   1
 -11   1  -2 57.2735 61.1593  19
  11   1   2 156.749 79.6993  15
  11  -1   3 2303.86 206.325  25
 -11  -1  -3 2120.66 162.637  12
 -11  -1  -3 2918.77 256.629  23
 -11   1  -3 2666.24 215.886  23
 -11   1  -3 2130.33 210.225  11
 -11  -1  -3 2333.27 221.589  11
  11  -1   3 1948.64 384.037  20
  11   1   3 2338.07 411.172  20
 -11   1  -3 2042.66 205.741  19
 -11  -1  -3 1708.12 389.590   1
  11  -1   4 16442.9 529.874  25
 -11  -1  -4 16513.7 598.787  23
 -11   1  -4 15525.6 517.584  23
 -11   1  -4 15183.5 550.937  11
 -11  -1  -4 15612.3 569.473  11
 -11   1  -4 15180.9 546.732  19
 -11  -1  -5 228.559 90.5878  23
 -11   1  -5 318.914 95.7359  11
 -11  -1  -5 367.615 104.903  11
 -11   1  -5 232.988 91.1357  19
 -11   1  -6 59670.4 1068.49  11
 -11  -1  -6 60231.3 1154.79  11
 -11   1  -6 62977.1 1173.02  19
 -11  -1  -6 59807.0 914.320  19
 -11   1  -7 29646.9 734.522  11
 -11  -1  -7 30010.1 816.649  11
 -11   1  -7 30644.5 841.206  19
 -11  -1  -7 30605.9 695.699  19
 -11   1  -8 413.406 96.5128  24
 -11   1  -8 536.005 112.887  11
 -11  -1  -8 471.348 119.021  11
 -11   1  -8 337.921 109.622  19
 -11  -1  -8 431.320 96.7572  19
 -11   1  -9 5246.84 285.302  24
 -11  -1  -9 4728.86 305.140  11
 -11   1  -9 4604.83 332.005  19
 -11  -1  -9 4628.77 275.503  19
 -11  -1 -10-84.2116 55.7011  11
 -11   1 -10-64.6221 77.0244  19
 -11  -1 -10 86.9192 60.7326  19
  11  -1  11 1050.15 121.821  25
 -11  -1 -11 900.561 110.746  11
 -11   1 -11 1056.46 149.422  19
 -11  -1 -11 875.808 117.691  19
  11  -1  12 1560.06 110.676  25
 -11   1 -12 1846.55 171.886  19
 -11  -1 -12 1890.80 145.530  19
 -11   1 -13 3270.68 193.103  19
 -11  -1 -13 3194.88 150.918  19
  11  -3 -16 218.690 51.9989   7
  11   3 -16 143.831 52.1108  10
  11  -3 -16 149.447 50.0772  17
  11  -3 -15 7400.56 277.887   7
  11   3 -15 6688.38 301.217  10
  11  -3 -15 7693.89 308.075  17
 -11   3  15 7379.17 260.488  27
 -11   3  15 6695.10 200.883  26
  11  -3 -14 900.336 123.637  25
  11  -3 -14 972.953 130.278   7
  11   3 -14 923.379 139.762  10
  11  -3 -14 1025.03 138.512  17
 -11   3  14 1047.39 127.686  27
 -11   3  14 906.497 93.0648  26
  11  -3 -13 3899.41 267.441   7
  11   3 -13 3869.24 294.661  10
  11  -3 -13 4240.20 283.564  17
 -11  -3  13 3538.52 198.053  27
 -11   3  13 4346.88 282.938  27
  11  -3 -13 3819.90 248.460  25
  11  -3 -12 2064.87 222.504   7
  11   3 -12 1959.92 227.082  10
  11  -3 -12 1897.22 202.503  17
 -11   3  12 1996.63 214.544  27
  11  -3 -12 1857.80 188.813  25
  11  -3 -11 31212.9 832.657   7
 -11   3  11 31002.7 849.974  27
  11   3 -11 33047.0 920.927  10
  11  -3 -11 30145.1 782.574  17
  11   3 -11 30645.4 707.923  15
  11  -3 -11 30644.0 739.592  25
  11  -3 -10 11610.8 523.363   7
 -11  -3  10 10944.8 394.262  23
  11   3 -10 12665.9 589.549  10
  11  -3 -10 11970.0 491.241  17
  11   3 -10 11997.8 468.509  15
 -11   3  10 11815.9 539.024  27
  11  -3 -10 11114.8 452.557  25
  11  -3  -9 19381.0 685.217   7
 -11  -3   9 20100.0 501.674  12
 -11  -3   9 18372.6 554.657  23
  11  -3  -9 19518.3 603.534  17
  11   3  -9 19316.4 615.018  15
 -11   3   9 19324.0 695.312  27
  11  -3  -9 19685.1 583.364  25
 -11  -3   8 157799. 1541.46  12
  11  -3  -8 157984. 1918.00   7
  11  -3  -8 156708. 1627.78  17
 -11   3   8 157341. 1944.88  27
  11   3  -8 152119. 1734.50  15
  11  -3  -8 156132. 1619.99  25
  11  -3  -7 1108.33 155.172  25
 -11  -3   7 941.285 133.547  12
 -11  -3   7 1030.01 156.445  23
  11  -3  -7 877.854 167.287   7
  11  -3  -7 795.486 116.229  17
 -11   3   7 808.679 148.200  27
  11   3  -7 742.570 151.181  15
 -11  -3   6 24981.0 676.244  12
  11  -3  -6 23410.1 726.061   7
 -11  -3   6 24513.5 680.209  23
  11   3  -6 23311.2 688.025  15
 -11   3   6 24056.5 721.180  27
  11  -3  -6 24976.7 609.393  25
  11  -3  -5 427.182 101.680  25
 -11   3   5 698.979 109.345  24
 -11  -3   5 683.604 127.619  12
 -11  -3   5 451.582 115.138  23
  11  -3  -5 509.391 122.824   7
  11   3  -5 650.907 126.468  15
 -11   3   5 625.623 113.695  27
 -11   3   4 838.408 130.531  24
  11   3  -4 1054.68 166.242  15
 -11  -3   4 714.575 135.312  12
 -11  -3   4 618.641 125.489  23
  11  -3  -4 731.022 145.082   7
 -11   3   4 823.474 127.992  27
 -11   3   3 105.172 71.6897  24
 -11  -3   3 76.5412 69.0901  12
 -11  -3   3 67.7861 73.0085  23
  11  -3  -3 104.540 74.5233   7
  11   3  -3 59.4666 91.9328  15
 -11   3   3 124.426 51.2760  27
 -11   3   2 3814.17 271.921  24
 -11  -3   2 3725.45 287.422  12
  11  -3  -2 3847.81 278.081   7
 -11  -3   2 3749.94 272.606  23
  11   3  -2 3548.27 285.002  15
 -11   3   1 49535.8 995.053  24
 -11  -3   1 49264.2 1013.98  12
  11  -3  -1 49738.8 950.868   7
 -11  -3   1 50288.7 974.282  23
 -11  -3   1 50061.5 760.269  11
  11   3  -1 49641.1 1018.03  15
  11   3   0 18121.9 508.623  25
 -11   3   0 18846.1 636.727  24
 -11  -3   0 18450.5 621.641  12
  11  -3   0 18960.3 573.594   7
 -11  -3   0 18283.9 587.162  23
 -11  -3   0 19088.0 524.830  11
 -11   3   0 18227.4 677.919  19
  11   3   0 18256.2 630.548  15
  11   3   1 5440.41 298.458  25
 -11   3  -1 4922.59 336.235  24
 -11  -3  -1 4810.07 312.634  12
  11  -3   1 5260.78 298.039   7
 -11  -3  -1 5437.98 321.856  23
 -11  -3  -1 5209.27 293.323  11
 -11   3  -1 4902.37 361.665  19
  11   3   2 1052.48 148.847  25
 -11   3  -2 903.077 160.848  24
 -11  -3  -2 858.103 137.032  12
 -11  -3  -2 852.752 138.531  23
 -11  -3  -2 959.632 141.590  11
 -11   3  -2 1005.18 183.036  19
  11   3   3 201.435 87.5102  25
 -11   3  -3 245.981 96.8790  24
 -11  -3  -3 343.249 95.5646  12
 -11  -3  -3 242.444 89.1409  23
 -11  -3  -3 376.544 98.7482  11
 -11   3  -3 164.508 107.091  19
  11   3   4 24303.2 671.736  25
 -11   3  -4 23660.4 735.371  24
 -11  -3  -4 23924.2 613.983  12
 -11  -3  -4 24039.6 650.125  23
 -11  -3  -4 23510.2 704.682  11
 -11   3  -4 23837.8 812.207  19
 -11   3  -5 203.490 96.3147  24
 -11  -3  -5 314.080 108.898  11
 -11   3  -5 157.629 101.152  19
  11   3   5 214.925 97.2627  16
 -11   3  -6 67252.4 1162.92  24
 -11  -3  -6 66868.0 1224.38  11
 -11   3  -6 67597.3 1329.62  19
  11   3   6 64297.7 1197.41  16
 -11   3  -7 8911.79 391.214  24
 -11  -3  -7 8941.65 446.838  11
 -11   3  -7 9501.00 483.151  19
  11   3   7 8929.10 433.051  16
 -11   3  -8 388.436 88.0291  24
 -11  -3  -8 492.505 125.577  11
 -11   3  -8 452.542 125.976  19
  11   3   8 314.499 103.465  16
 -11  -3  -9 3859.35 268.746  11
 -11   3  -9 4074.54 294.791  19
  11   3   9 3428.00 243.007  16
 -11  -3 -10 2068.26 179.433  11
 -11   3 -10 1955.13 185.925  19
 -11  -3 -11 6183.31 254.527  11
 -11   3 -11 5781.27 271.020  19
  11   3  12 3689.99 158.283  25
 -11  -3 -12 3508.60 146.502  11
 -11   3 -12 3671.88 174.808  19
 -11   5  13 23.6282 26.8607  27
  11  -5 -12 198.256 58.9444   7
  11   5 -12 209.696 45.7036  10
 -11   5  12 162.051 53.7238  27
  11  -5 -11 24616.9 497.305   7
 -11   5  11 25087.6 564.583  27
  11  -5 -10 13269.5 394.226   7
 -11   5  10 13021.4 447.403  27
  11  -5  -9 27297.1 586.840   7
 -11   5   9 27806.5 686.158  27
  11  -5  -8 63012.9 913.060   7
 -11  -5   8 63476.3 774.076  12
 -11   5   8 61816.6 1052.35  27
  11  -5  -7 1231.41 148.314   7
 -11  -5   7 1195.83 130.819  12
  11   5  -7 730.016 123.027  10
 -11   5   7 1094.83 152.352  27
 -11   5   6 5611.44 273.480  24
  11  -5  -6 5736.35 278.864   7
 -11  -5   6 5996.65 308.965  12
 -11   5   6 5760.88 322.269  27
 -11   5   5 8302.03 366.856  24
  11  -5  -5 8450.03 328.249   7
 -11  -5   5 8293.46 385.418  12
  11   5  -5 7749.29 324.934  15
 -11   5   5 8341.51 372.538  27
 -11   5   4 1246.24 159.370  24
 -11  -5   4 1128.41 156.481  12
  11   5  -4 1068.17 140.245  15
 -11   5   4 1111.64 133.822  27
  11   5  -4 838.710 154.090  26
 -11   5   3 77.1846 76.1062  24
 -11  -5   3 108.154 65.3935  12
  11   5  -3-50.1416 76.6261  15
  11   5  -3 132.391 80.0337  26
 -11   5   2 222.998 97.2684  24
 -11  -5   2 248.811 88.6852  12
  11   5  -2 293.362 106.908  15
  11   5  -2 180.857 76.5986  26
 -11   5   1 10051.1 468.312  24
 -11  -5   1 10583.4 472.929  12
  11   5  -1 10103.3 422.298  15
  11   5  -1 9168.69 388.587  26
 -11   5   0 2742.13 250.591  24
 -11  -5   0 2805.07 243.005  12
  11   5   0 2435.29 220.015  15
  11   5   0 2214.16 197.156  26
 -11   5   0 2074.84 223.467  14
 -11   5  -1 2129.10 226.212  24
 -11  -5  -1 1992.29 201.592  12
  11   5   1 2125.53 212.078  15
  11   5   1 1710.27 160.727  26
 -11   5  -1 1852.98 205.649  14
 -11   5  -2 62.4958 81.3612  24
 -11  -5  -2 113.289 65.8533  12
  11   5   2 108.945 90.7402  15
 -11   5  -2 99.7688 73.1757  14
 -11   5  -3 2325.13 218.958  24
 -11  -5  -3 2206.94 186.172  12
  11   5   3 2258.72 212.688  15
 -11  -5  -3 2264.01 162.174  11
 -11   5  -3 2421.81 202.891  14
 -11   5  -4 5361.17 299.445  24
 -11  -5  -4 4850.18 241.065  12
 -11  -5  -4 5371.47 251.004  11
  11   5   4 5262.50 300.976  15
 -11   5  -4 5000.94 260.190  14
 -11   5  -5 432.449 91.1883  24
 -11  -5  -5 438.164 89.4133  11
  11   5   5 510.971 111.106  15
 -11   5  -5 249.362 70.8112  14
 -11   5  -6 24200.1 488.090  24
 -11  -5  -6 25451.7 536.283  11
  11   5   6 25085.7 584.985  15
 -11  -5  -7 18282.6 425.374  11
  11   5   7 18382.2 455.614  15
 -11  -5  -8 459.647 67.3725  11
  11   5   8 245.566 63.4103  15
 -11  -5  -9 3141.68 133.435  11
  11   5   9 2964.62 137.085  15
  12   0 -17 1240.07 82.4375  17
  12   0 -16 1164.98 113.131  17
  12   0 -16 1200.37 121.239  25
  12   0 -15 5.38826 64.5011  25
  12   0 -15 30.9544 48.9662  17
 -12   0  15 54.7213 42.7535  27
  12   0 -14 504.226 119.084  25
  12   0 -14 337.639 73.4031  10
  12   0 -14 542.896 115.090  17
 -12   0  14 545.673 106.483  27
  12   0 -13 251.663 103.768  25
 -12   0  13 444.173 102.132  27
  12   0 -13 433.562 100.471  10
  12   0 -13 408.431 111.676  17
  12   0 -12 146.739 96.9665  25
  12   0 -12 50.6756 52.0489  10
  12   0 -12 29.0379 74.7804  17
 -12   0  12 26.4423 61.2793  27
  12   0 -11 117.065 86.0701  25
 -12   0  11-66.7343 62.6116  23
  12   0 -11-90.2588 72.5614  10
 -12   0  11-29.8007 58.0256  27
  12   0 -10 299.168 117.262  25
 -12   0  10 177.998 92.0007  23
  12   0 -10 182.518 74.7857   7
  12   0 -10 120.607 83.6739  10
  12   0 -10 235.507 119.497  15
 -12   0  10 93.9675 75.6248  27
  12   0  -9 5582.82 311.273   7
 -12   0   9 5832.45 359.581  23
  12   0  -9 5815.40 366.888  15
 -12   0   9 5594.09 369.285  27
  12   0  -9 6186.05 385.370  25
  12   0  -8 12011.8 465.122   7
 -12   0   8 11683.5 511.925  23
  12   0  -8 11560.5 489.987  15
 -12   0   8 12150.5 524.648  27
  12   0  -8 12449.7 532.730  25
  12   0  -7 688.637 135.397  25
 -12   0   7 621.646 135.201  23
  12   0  -7 495.716 110.938   7
  12   0  -7 573.832 129.135  15
  12   0  -6 14690.6 558.445  25
  12   0  -6 14973.9 527.551   7
 -12   0   6 15195.6 585.607  23
  12   0  -6 14274.3 506.428  15
  12   0  -5 5885.11 357.118  25
 -12   0   5 6035.78 371.380  23
  12   0  -5 6037.17 341.641   7
 -12   0   5 6136.32 307.627  11
 -12   0   5 5528.79 635.235   2
  12   0  -5 5964.86 323.227  15
  12   0  -4 3686.13 281.783  25
 -12   0   4 4096.88 281.807  12
 -12   0   4 3591.46 293.079  23
 -12   0   4 3413.99 238.783  11
 -12   0   4 3141.09 467.549   2
  12   0  -4 3873.98 250.462  15
  12   0  -3 3556.20 273.535  25
 -12   0   3 3332.89 255.988  12
 -12   0   3 3247.21 274.998  23
 -12   0   3 3479.57 249.489  11
 -12   0   3 2723.85 461.083   2
  12   0  -3 3659.59 240.812  15
  12   0  -2 720.977 146.716  25
 -12   0   2 646.431 117.162  12
 -12   0   2 731.650 139.748  23
 -12   0   2 837.405 133.887  11
 -12   0   2 874.927 257.828   2
  12   0  -2 784.330 113.097  15
  12   0  -1 5128.39 322.279  25
 -12   0   1 4968.55 306.777  12
 -12   0   1 4681.90 320.591  23
 -12   0   1 4930.35 307.305  11
  12   0  -1 4343.54 471.388  20
 -12   0   1 4480.35 519.531   2
  12   0  -1 4732.34 245.249  15
  12   0   0 1900.32 204.479  25
 -12   0   0 2083.60 204.751  12
 -12   0   0 2043.33 214.232  23
 -12   0   0 2312.14 223.394  11
 -12   0   0 1519.18 351.412   1
  12   0   0 2317.92 363.131  20
 -12   0   0 2570.21 364.407   2
  12   0   0 1758.53 143.999  15
  12   0   1 19281.6 625.762  25
 -12   0  -1 18446.4 569.160  12
 -12   0  -1 19382.1 632.640  23
 -12   0  -1 18500.1 623.272  11
  12   0   1 18773.5 1069.00  20
 -12   0  -1 18271.2 463.096  19
 -12   0  -1 17064.2 1073.15   1
  12   0   2 29562.2 787.580  25
 -12   0  -2 28617.7 764.450  23
 -12   0  -2 28719.2 793.251  11
 -12   0  -2 28558.9 612.683  19
  12   0   3 2708.22 251.538  25
 -12   0  -3 2798.72 240.371  23
 -12   0  -3 2680.87 252.636  11
 -12   0  -3 2725.90 209.146  19
  12   0   4 14048.0 559.527  25
 -12   0  -4 14186.7 529.708  23
 -12   0  -4 14573.1 575.859  11
 -12   0  -4 14082.6 489.144  19
  12   0   5 33.6892 87.0083  25
 -12   0  -5-17.9316 57.1257  23
 -12   0  -5-22.1807 64.7472  11
 -12   0  -5-60.4363 60.3675  19
 -12   0  -6 9117.11 450.373  11
 -12   0  -6 9578.43 419.322  19
 -12   0  -7 13970.0 536.126  11
 -12   0  -7 14336.6 522.121  19
 -12   0  -8-19.8883 55.4287  11
 -12   0  -8-12.9645 53.2118  19
 -12   0  -9 1101.32 133.091  11
 -12   0  -9 1299.42 161.945  19
  12   0  10 477.001 108.118  25
 -12   0 -10 366.717 75.0557  24
 -12   0 -10 474.773 81.4165  11
 -12   0 -10 481.426 101.026  19
  12   0  11 6410.77 280.771  25
 -12   0 -11 6810.71 294.769  19
  12   0  12 104.554 48.5298  25
 -12   0 -12 141.898 50.0410  19
  12   2 -16-17.4620 35.1573  10
  12  -2 -16 19.5242 37.5079  17
  12  -2 -15-38.9447 74.0189  25
  12  -2 -15-19.9189 45.9292   7
  12   2 -15 6.68527 47.7859  10
  12  -2 -15 25.6052 54.9157  17
  12   2 -15 26.8483 39.0900  17
 -12   2  15-4.67272 31.6809  27
 -12   2  15-16.7374 35.6874  26
  12  -2 -14 222.319 91.2634  25
  12  -2 -14 356.172 89.1249   7
  12   2 -14 310.491 91.7736  10
 -12   2  14 195.073 68.7504  27
  12  -2 -14 290.104 95.0546  17
  12   2 -14 235.697 66.3696  17
 -12  -2  14 316.001 65.2667  27
  12  -2 -13 1586.71 168.091   7
  12   2 -13 1385.01 183.316  10
  12  -2 -13 1645.56 191.318  17
 -12   2  13 1587.01 179.898  27
 -12  -2  13 1662.52 159.242  27
  12  -2 -13 1598.82 187.027  25
  12  -2 -12 1946.54 200.484   7
  12   2 -12 2016.89 227.181  10
  12  -2 -12 2045.96 219.925  17
 -12   2  12 2132.49 220.009  27
 -12  -2  12 2042.84 195.632  27
  12  -2 -12 2202.04 226.794  25
  12  -2 -11-66.6087 82.0309  25
  12   2 -11 251.577 77.0234  25
  12  -2 -11 21.4873 79.7310   7
  12   2 -11 27.3835 85.1171  10
  12  -2 -11-2.28802 59.2932  17
 -12   2  11-26.3994 70.5395  27
  12   2 -11-12.2639 79.9986  15
  12  -2 -10 2092.83 227.402   7
 -12  -2  10 1970.60 211.913  23
  12   2 -10 2010.12 246.444  10
  12  -2 -10 2256.70 232.223  17
  12   2 -10 2348.69 234.265  15
 -12   2  10 2214.25 236.144  27
  12  -2 -10 2158.96 234.523  25
  12   2 -10 2047.57 191.990  25
  12  -2  -9 81.9479 104.199  25
  12   2  -9-38.0144 81.4155  25
 -12  -2   9 28.4836 48.3985  12
 -12  -2   9 104.196 70.1296  23
  12  -2  -9-38.0612 94.5227   7
  12  -2  -9-35.4791 64.0195  17
  12   2  -9 64.9186 91.3074  15
 -12   2   9 45.0772 79.3368  27
 -12  -2   8 20771.1 586.112  12
  12  -2  -8 20431.8 703.576   7
 -12  -2   8 20727.1 663.477  23
  12  -2  -8 19960.5 612.452  17
  12   2  -8 20261.2 677.798  15
 -12   2   8 20674.2 702.222  27
  12  -2  -8 20798.4 669.459  25
  12   2  -8 20415.1 599.460  25
 -12  -2   7 2242.25 209.454  12
  12  -2  -7 2304.42 254.980   7
 -12  -2   7 2061.60 225.191  23
  12  -2  -7 2271.89 200.416  17
  12   2  -7 2247.60 242.057  15
 -12   2   7 2300.09 233.188  27
  12  -2  -7 2182.57 228.697  25
  12   2  -7 2067.55 203.092  25
  12   2  -6 35630.3 798.777  25
 -12  -2   6 35020.6 823.184  12
  12  -2  -6 36308.0 925.964   7
 -12  -2   6 35869.8 904.353  23
  12  -2  -6 35047.0 715.401  17
  12   2  -6 34636.9 880.076  15
 -12   2   6 35547.4 866.995  27
  12  -2  -6 36872.3 843.828  25
  12  -2  -5 155.918 88.1577  25
  12   2  -5 282.534 97.4287  25
 -12   2   5 191.330 59.8337  24
 -12  -2   5 160.044 72.7301  12
 -12  -2   5 159.762 79.5003  23
  12  -2  -5 158.473 93.0732   7
  12   2  -5 117.618 88.1656  15
 -12   2   5 133.637 61.8807  27
  12  -2  -4 349.662 100.283  25
  12   2  -4 442.541 108.717  25
 -12   2   4 394.226 82.9702  24
 -12  -2   4 328.995 95.0682  12
 -12  -2   4 483.789 131.492  23
  12  -2  -4 339.883 121.808   7
  12   2  -4 356.349 115.006  15
 -12   2   4 520.590 105.699  27
  12  -2  -3 5878.36 320.550  25
  12   2  -3 6175.38 338.284  25
 -12   2   3 6485.21 330.718  24
 -12  -2   3 6059.00 362.780  12
  12  -2  -3 6722.01 394.189   7
 -12  -2   3 6118.79 381.048  23
  12   2  -3 5915.84 354.881  15
 -12   2   3 6397.91 304.948  27
  12  -2  -2 1204.66 160.529  25
  12   2  -2 1342.25 169.921  25
 -12  -2   2 1168.27 168.595  12
 -12   2   2 952.858 135.145  24
 -12  -2   2 1175.03 175.880  23
 -12  -2   2 1338.29 140.060  11
  12  -2  -2 1336.51 180.472   7
  12   2  -2 1144.94 170.177  15
  12  -2  -1 250.911 88.5184  25
  12   2  -1 399.067 106.811  25
 -12   2   1 143.761 79.0975  24
 -12  -2   1 288.240 92.4294  12
 -12   2   1 106.705 91.1624  11
 -12  -2   1 163.298 84.5998  23
 -12  -2   1 192.437 71.3413  11
 -12   2   1 195.643 93.1819  19
  12   2  -1 345.776 113.275  15
  12  -2   0 165.582 78.7128  25
  12   2   0 108.774 84.5360  25
 -12   2   0 173.752 87.5892  24
 -12  -2   0 209.107 80.8578  12
 -12  -2   0 99.5611 77.5302  23
 -12   2   0 147.115 92.5492  11
 -12  -2   0 118.822 68.3758  11
 -12   2   0 217.370 98.1303  19
  12   2   0 78.9260 81.6529  15
  12  -2   1 22481.0 595.124  25
  12   2   1 22429.9 678.874  25
 -12   2  -1 20980.9 677.908  24
 -12  -2  -1 21427.5 648.670  12
 -12  -2  -1 23042.7 704.436  23
 -12   2  -1 22643.4 717.570  11
 -12  -2  -1 22042.7 642.322  11
 -12   2  -1 22531.2 720.329  19
  12   2   1 21623.9 663.135  15
  12  -2   2 47647.3 848.755  25
  12   2   2 46560.5 994.422  25
 -12   2  -2 44746.8 996.267  24
 -12  -2  -2 47352.5 928.944  12
 -12  -2  -2 48899.0 1018.99  23
 -12   2  -2 46395.8 1023.36  11
 -12  -2  -2 47728.6 982.587  11
 -12   2  -2 47132.7 1058.13  19
  12   2   2 46152.0 953.268  15
  12  -2   3 12120.0 426.872  25
  12   2   3 12071.2 519.860  25
 -12   2  -3 12336.6 533.863  24
 -12  -2  -3 11553.0 442.107  12
 -12  -2  -3 12538.6 508.537  23
 -12   2  -3 11913.3 514.851  11
 -12  -2  -3 11929.2 511.722  11
 -12   2  -3 12209.7 550.998  19
  12   2   3 11861.8 486.945  15
  12  -2   4 6859.19 316.578  25
  12   2   4 6765.87 396.767  25
 -12   2  -4 7367.58 410.923  24
 -12   2  -4 6871.03 379.525  11
 -12  -2  -4 7532.67 392.514  23
 -12  -2  -4 6669.19 393.761  11
 -12   2  -4 7434.03 437.312  19
  12  -2   5 1090.44 134.941  25
 -12   2  -5 992.376 156.637  24
 -12  -2  -5 1242.11 158.314  23
 -12   2  -5 846.921 139.162  11
 -12  -2  -5 931.913 161.449  11
 -12   2  -5 1006.88 181.721  19
 -12   2  -6 1108.92 163.434  24
 -12  -2  -6 1102.15 172.436  11
 -12   2  -6 1032.49 139.449  11
 -12   2  -6 768.981 159.462  19
 -12   2  -7 3040.65 237.889  24
 -12  -2  -7 3196.37 271.258  11
 -12   2  -7 3210.44 289.861  19
 -12   2  -8 199.493 75.7242  24
 -12  -2  -8 278.906 97.1888  11
 -12   2  -8 323.685 109.775  19
 -12   2  -9 3519.59 194.171  24
 -12  -2  -9 3936.73 260.824  11
 -12   2  -9 3983.21 290.253  19
  12   2   9 3750.97 201.636  15
 -12  -2 -10 6374.31 286.467  11
 -12   2 -10 6642.93 333.930  19
  12   2  11 665.405 103.518  25
 -12  -2 -11 544.549 74.7986  11
 -12   2 -11 537.527 89.0380  19
  12   2  12 0.78048 41.7632  25
 -12   2 -12 104.235 40.7125  19
  12  -4 -14-30.7965 36.3166   7
  12   4 -14 64.1532 33.2766  10
 -12   4  14-40.1677 27.4057  27
  12  -4 -13 264.854 63.5232   7
  12   4 -13 156.168 60.8848  10
  12  -4 -12 625.520 103.550   7
  12   4 -12 600.562 105.574  10
  12  -4 -12 556.896 76.6974  17
 -12   4  12 611.809 98.6347  27
  12  -4 -11 25.6529 61.4816   7
  12   4 -11 63.3113 73.3435  10
  12  -4 -11 127.264 48.8556  17
 -12   4  11 35.9549 55.9862  27
  12  -4 -10 569.772 118.600   7
  12   4 -10 536.024 122.248  10
  12  -4 -10 380.399 70.6649  17
  12   4 -10 316.511 81.1323  15
 -12   4  10 555.466 112.557  27
 -12  -4   9 390.644 70.1546  12
  12  -4  -9 462.692 118.352   7
  12   4  -9 334.048 108.307  10
  12   4  -9 290.526 82.7591  15
 -12   4   9 323.697 101.117  27
 -12   4   8 12644.1 511.576  27
  12  -4  -8 13034.4 504.311   7
 -12  -4   8 12681.1 404.455  12
  12   4  -8 11271.6 510.959  10
  12   4  -8 12355.3 436.638  15
 -12  -4   7 879.218 123.688  12
  12  -4  -7 884.025 151.299   7
  12   4  -7 885.743 142.954  15
 -12   4   7 812.049 140.269  27
 -12   4   6 18977.8 501.539  24
  12  -4  -6 20312.5 632.426   7
 -12  -4   6 19608.6 598.127  12
  12   4  -6 20403.6 612.620  15
 -12   4   6 19786.7 619.842  27
 -12   4   5-50.0767 62.7912  24
 -12  -4   5 8.04337 63.4163  12
  12  -4  -5 36.7171 72.9414   7
  12   4  -5 93.9089 84.4793  15
 -12   4   5 88.9075 60.9679  27
 -12   4   4 878.097 124.656  27
 -12   4   4 964.762 143.548  24
 -12  -4   4 924.751 150.188  12
  12  -4  -4 1153.81 163.962   7
  12   4  -4 836.983 152.791  15
 -12   4   3 2943.01 245.910  24
 -12  -4   3 3006.68 264.039  12
  12  -4  -3 2811.20 230.107   7
  12   4  -3 3267.35 272.559  15
 -12   4   2-22.7938 69.7697  24
 -12  -4   2-5.15978 65.5279  12
  12  -4  -2 34.7576 71.0016   7
  12   4  -2 1.75731 82.0909  15
 -12   4   1 22.7451 68.3366  24
 -12  -4   1 9.60208 61.7666  12
  12  -4  -1-172.341 74.8129   7
  12   4  -1-46.9320 82.1888  15
 -12   4   0 591.018 131.775  24
 -12  -4   0 951.514 149.860  12
  12  -4   0 574.040 89.9096   7
  12   4   0 729.999 151.307  15
 -12   4   0 483.558 108.495  14
 -12   4  -1 13856.6 560.924  24
 -12  -4  -1 13825.1 531.989  12
 -12  -4  -1 13628.7 425.723  11
  12   4   1 14508.3 563.510  15
 -12   4  -1 12440.6 437.387  14
 -12   4  -2 28821.1 796.929  24
 -12  -4  -2 27687.2 712.557  12
 -12  -4  -2 27336.8 627.041  11
  12   4   2 27919.3 771.502  15
 -12   4  -3 5608.78 349.103  24
 -12  -4  -3 5295.43 292.962  12
 -12  -4  -3 5253.34 287.891  11
  12   4   3 5296.90 338.865  15
 -12   4  -4 5560.79 336.043  24
 -12  -4  -4 5181.59 259.091  12
 -12  -4  -4 5579.43 304.796  11
  12   4   4 5436.71 333.454  15
 -12   4  -5 331.510 100.475  24
 -12  -4  -5 368.274 90.8177  11
  12   4   5 359.358 118.920  15
 -12   4  -6 1996.96 171.714  24
 -12  -4  -6 1918.45 179.711  11
  12   4   6 2082.79 196.647  15
 -12   4  -7 3557.08 188.924  24
 -12  -4  -7 4106.24 242.646  11
  12   4   7 4041.29 243.147  15
 -12  -4  -8 75.1401 49.6071  11
  12   4   8 70.9390 63.9412  15
 -12  -4  -9 1437.31 115.298  11
  12   4   9 1669.20 119.338  15
  12  -6  -7 673.966 72.0282   8
 -12  -6   6 8014.31 207.263  12
 -12  -6   5 849.545 85.2577  12
 -12   6   5 849.524 100.234  14
 -12  -6   4 2374.94 150.195  12
 -12   6   4 1900.52 143.509  14
 -12   6   3 1438.23 129.782  24
 -12  -6   3 1644.02 132.976  12
 -12   6   3 1440.25 126.034  14
 -12   6   2 436.387 83.0202  24
 -12  -6   2 449.579 78.7567  12
 -12   6   2 452.836 80.7424  14
 -12   6   1 515.868 88.6151  24
 -12  -6   1 390.113 72.3950  12
 -12   6   1 307.249 64.8484  14
 -12   6   0 1634.33 139.687  24
 -12  -6   0 1840.73 135.265  12
  12   6   0 1515.41 93.7015  15
 -12   6   0 1642.79 121.580  14
 -12   6  -1 7677.25 277.539  24
 -12  -6  -1 7585.17 247.542  12
  12   6   1 7431.90 194.339  15
 -12   6  -2 10047.5 291.274  24
 -12  -6  -2 10533.8 256.533  12
  12   6   2 10441.9 220.373  15
 -12   6  -3 544.048 62.9146  24
  13  -1 -16 459.719 73.2066  25
  13  -1 -16 360.038 59.7734  17
  13   1 -15 419.022 68.7522  25
  13  -1 -15 336.748 79.8930  25
  13   1 -15 323.705 66.4385  10
  13  -1 -15 341.228 75.5427  17
  13   1 -15 269.721 62.5995  17
 -13   1  15 316.677 61.3110  27
 -13  -1  15 378.256 56.9015  27
  13  -1 -14 8769.25 369.874  17
  13   1 -14 7908.96 329.122  17
 -13   1  14 8518.01 336.935  27
 -13  -1  14 8287.88 303.918  27
  13   1 -14 8215.92 297.062  25
  13  -1 -14 8302.09 354.843  25
  13   1 -13 120.605 75.0973  25
  13  -1 -13 157.030 92.0280  25
  13  -1 -13 97.0128 57.0599   7
  13   1 -13 5.59777 56.1329  10
  13  -1 -13 217.377 84.6966  17
  13   1 -13 105.868 75.3945  17
 -13   1  13 192.333 78.7975  27
 -13  -1  13 58.9576 55.8199  27
  13  -1 -12 62.6023 93.3981  25
  13   1 -12-12.3831 76.1171  25
  13  -1 -12 80.5576 67.0007   7
  13   1 -12 179.776 84.0448  10
  13  -1 -12-19.2429 73.8955  17
 -13   1  12-3.29335 60.1285  27
 -13  -1  12 87.7276 72.7572  27
  13  -1 -11 18.2723 86.0471  25
  13   1 -11-23.2546 65.2204  25
  13  -1 -11 2.49823 75.8317   7
  13   1 -11-36.7564 70.5704  10
  13  -1 -11-24.5674 78.5169  17
 -13   1  11 79.2463 73.4461  27
 -13  -1  11-59.0513 60.3207  27
  13  -1 -10 31.3939 86.0205  25
  13   1 -10 87.4402 72.4570  25
  13  -1 -10 78.2163 73.8281   7
  13   1 -10-36.4948 72.3245  10
  13  -1 -10 73.4829 78.6216  17
  13   1 -10 7.37292 91.9559  15
 -13   1  10 1.64873 69.0467  27
 -13  -1  10 4.32138 63.2735  27
  13  -1  -9 3695.93 281.782   7
 -13  -1   9 3566.96 277.724  23
 -13   1   9 3246.22 212.148  23
  13   1  -9 3332.06 285.589  15
 -13   1   9 3777.82 306.796  27
  13  -1  -9 3514.11 304.161  25
  13   1  -9 3442.52 273.132  25
  13  -1  -8 12.1997 94.6736  25
  13   1  -8-60.5376 85.3218  25
 -13  -1   8 16.4450 70.8642  23
 -13   1   8-323.683 83.6475  23
  13  -1  -8-31.0016 94.0944   7
  13   1  -8 41.9799 90.0108  15
 -13   1   8 0.24343 62.2837  27
  13  -1  -7 20005.4 673.242   7
 -13  -1   7 18998.4 652.524  23
 -13   1   7 18441.3 545.083  23
  13  -1  -7 18431.7 561.631  15
  13   1  -7 18486.9 646.927  15
 -13   1   7 19623.6 668.776  27
  13  -1  -7 19844.2 687.397  25
  13   1  -7 19067.2 651.695  25
  13   1  -6 1766.50 207.370  25
 -13  -1   6 1782.70 200.333  12
  13  -1  -6 1561.63 206.159   7
  13   1  -6 1846.94 188.355   7
 -13  -1   6 1922.87 217.597  23
 -13   1   6 1450.19 165.257  23
  13  -1  -6 1638.42 171.576  15
  13   1  -6 1725.77 209.459  15
 -13   1   6 1698.50 195.887  27
  13  -1  -6 1826.20 223.913  25
  13  -1  -5 15191.8 589.064  25
  13   1  -5 15488.8 590.798  25
 -13  -1   5 14371.3 562.702  12
  13  -1  -5 15792.6 618.107   7
  13   1  -5 15375.1 511.868   7
 -13  -1   5 16506.1 622.676  23
 -13   1   5 14966.8 507.771  23
  13  -1  -5 15463.1 463.767  15
  13   1  -5 15617.3 577.691  15
 -13   1   5 14788.6 538.672  27
  13  -1  -4 553.409 140.428  25
  13   1  -4 662.763 144.336  25
 -13   1   4 460.978 97.3389  24
 -13  -1   4 476.801 118.556  12
 -13  -1   4 456.033 127.802  23
 -13   1   4 498.509 105.019  23
 -13  -1   4 583.843 104.833  11
  13  -1  -4 573.858 142.851   7
  13   1  -4 566.399 131.433  15
 -13   1   4 559.019 110.783  27
  13  -1  -3 913.761 169.583  25
  13   1  -3 877.267 156.358  25
 -13  -1   3 1040.31 162.491  12
 -13   1   3 845.283 125.717  24
 -13   1   3 859.901 151.927  11
 -13  -1   3 827.611 159.619  23
 -13   1   3 727.575 121.530  23
 -13  -1   3 939.423 138.824  11
  13   1  -3 827.064 152.378  15
 -13   1   3 747.395 111.538  27
  13  -1  -2 17597.9 608.470  25
  13   1  -2 18462.6 641.402  25
 -13   1   2 18194.9 552.323  24
 -13  -1   2 18572.2 641.955  12
 -13  -1   2 18345.7 649.850  23
 -13   1   2 17396.0 539.551  23
 -13   1   2 17503.3 637.505  11
 -13  -1   2 18621.7 576.894  11
  13   1  -2 17044.1 559.754  15
  13  -1  -1 6349.25 368.021  25
  13   1  -1 6063.57 374.783  25
 -13  -1   1 5869.57 358.276  12
 -13   1   1 6153.68 339.720  24
 -13  -1   1 6003.34 373.359  23
 -13   1   1 5448.67 299.732  23
 -13   1   1 5597.39 371.689  11
 -13  -1   1 6024.51 347.254  11
  13   1  -1 5398.15 314.631  15
  13  -1   0 8575.07 425.649  25
  13   1   0 9182.51 466.387  25
 -13  -1   0 8561.33 423.917  12
 -13   1   0 8966.61 429.736  24
 -13  -1   0 8933.25 444.681  23
 -13   1   0 8852.97 374.517  23
 -13   1   0 8568.59 456.503  11
 -13  -1   0 9082.66 436.125  11
 -13   1   0 8170.66 390.205  19
  13   1   0 8530.45 391.100  15
  13  -1   1 23462.3 692.853  25
  13   1   1 24937.1 764.048  25
 -13  -1  -1 23657.5 677.558  12
 -13  -1  -1 25542.2 741.929  23
 -13   1  -1 23859.7 598.325  23
 -13   1  -1 24390.2 772.941  11
 -13  -1  -1 24637.7 736.298  11
 -13   1  -1 23782.5 676.205  19
  13   1   1 24763.6 633.014  15
  13  -1   2 3744.45 286.731  25
  13   1   2 4208.14 329.553  25
 -13  -1  -2 3778.34 264.931  12
 -13  -1  -2 4011.71 293.882  23
 -13   1  -2 3523.28 230.307  23
 -13   1  -2 3543.31 305.446  11
 -13  -1  -2 3796.13 298.051  11
 -13   1  -2 3747.92 281.588  19
  13   1   2 3550.06 244.638  15
  13  -1   3 15591.3 562.135  25
  13   1   3 17346.8 645.829  25
 -13  -1  -3 16546.0 580.788  23
 -13   1  -3 15585.6 448.361  23
 -13   1  -3 16088.6 623.683  11
 -13  -1  -3 16480.0 624.349  11
 -13   1  -3 15346.3 574.493  19
  13   1   3 16213.1 496.052  15
  13  -1   4 767.913 138.956  25
  13   1   4 814.645 160.654  25
 -13   1  -4 1085.78 174.246  24
 -13  -1  -4 797.763 136.784  23
 -13   1  -4 741.468 148.481  11
 -13  -1  -4 938.009 166.342  11
 -13   1  -4 603.210 131.291  19
  13   1   4 572.907 108.740  15
  13  -1   5 2975.32 244.070  25
  13   1   5 3435.67 296.390  25
 -13   1  -5 3423.33 278.091  24
 -13   1  -5 3186.18 269.972  11
 -13  -1  -5 3425.15 289.757  11
 -13   1  -5 3191.10 270.313  19
  13   1   5 3201.03 206.593  15
  13  -1   6 1507.62 170.791  25
  13   1   6 1604.31 206.994  25
 -13   1  -6 1482.90 184.870  24
 -13   1  -6 1521.52 179.721  11
 -13  -1  -6 1421.35 188.042  11
 -13   1  -6 1537.24 191.337  19
  13  -1   7 10070.9 397.916  25
  13   1   7 10932.7 482.929  25
 -13   1  -7 9777.21 420.169  24
 -13   1  -7 9345.32 387.218  11
 -13  -1  -7 9954.48 443.060  11
 -13   1  -7 10022.7 453.529  19
  13  -1   8 2406.73 185.099  25
  13   1   8 2760.37 238.248  25
 -13   1  -8 2455.86 190.673  24
 -13   1  -8 2385.34 178.376  11
 -13  -1  -8 2630.63 216.756  11
 -13   1  -8 2607.86 225.980  19
  13  -1   9 1690.32 138.701  25
  13   1   9 2144.99 197.249  25
 -13   1  -9 1883.66 139.753  24
 -13  -1  -9 1863.22 161.181  11
 -13   1  -9 1810.21 178.762  19
  13  -1  10 7184.37 215.204  25
  13   1  10 7537.67 307.397  25
 -13  -1 -10 6794.20 209.805  24
 -13  -1 -10 7285.34 257.475  11
 -13   1 -10 7467.70 307.339  19
  13   1  11 8460.60 268.380  25
 -13   1 -11 8769.18 276.973  19
  13  -3 -14 2057.44 131.896   7
  13   3 -14 1758.16 133.943  10
  13  -3 -14 2226.40 132.851  17
 -13   3  14 2255.58 138.851  27
  13  -3 -14 1906.27 114.317  25
  13  -3 -13 2546.02 170.755   7
 -13  -3  13 2278.27 135.637  27
  13   3 -13 2243.10 180.877  10
  13  -3 -13 2536.53 162.332  17
  13   3 -13 1979.45 120.200  17
 -13   3  13 2693.61 183.348  27
  13  -3 -13 2644.28 161.769  25
  13  -3 -12 616.278 98.3814  25
  13  -3 -12 895.013 127.873   7
 -13   3  12 773.458 118.302  27
  13   3 -12 565.666 116.955  10
  13  -3 -12 747.994 105.466  17
 -13  -3  12 778.735 102.725  27
  13  -3 -11 312.521 85.0716  25
  13  -3 -11 192.100 89.6245   7
  13   3 -11 123.556 85.2061  10
  13  -3 -11 188.089 57.4902  17
 -13   3  11 223.606 81.5338  27
  13  -3 -10 2324.00 223.783   7
  13   3 -10 2156.71 230.695  10
  13  -3 -10 2292.73 179.137  17
  13   3 -10 1876.56 187.944  15
 -13   3  10 2165.37 215.166  27
  13  -3 -10 2019.80 182.205  25
  13  -3  -9-15.0124 67.4493  25
 -13  -3   9 33.8050 44.2134  12
  13   3  -9 68.3867 88.9313  10
  13  -3  -9 29.0957 56.1378  17
  13   3  -9 10.6313 81.0624  15
 -13   3   9-10.2753 59.6458  27
  13  -3  -8 126.613 76.6174  25
 -13  -3   8 112.124 56.0050  12
  13  -3  -8 86.7624 95.1881   7
  13   3  -8 26.4922 86.3891  15
 -13   3   8 67.2596 61.2361  27
 -13  -3   7 21453.7 615.425  12
  13  -3  -7 22379.7 713.369   7
 -13   3   7 21584.2 672.370  27
  13   3  -7 21930.8 681.988  15
  13  -3  -7 20477.0 556.735  25
 -13  -3   6 10611.6 458.232  12
  13  -3  -6 10780.3 500.151   7
  13   3  -6 10801.9 493.782  15
 -13   3   6 10272.4 448.230  27
  13  -3  -6 10723.9 404.159  25
 -13   3   5 3535.20 227.884  24
 -13  -3   5 3524.03 279.147  12
  13  -3  -5 3141.65 279.017   7
 -13  -3   5 2978.79 223.074  23
  13   3  -5 3386.64 288.475  15
 -13   3   5 3547.97 252.439  27
  13  -3  -5 3165.46 222.434  25
  13  -3  -4 1293.62 149.227  25
 -13   3   4 1827.27 177.177  24
 -13  -3   4 1510.00 190.824  12
  13  -3  -4 1590.30 201.058   7
 -13  -3   4 1305.09 148.435  23
  13   3  -4 1653.09 211.580  15
 -13   3   4 1515.47 158.447  27
 -13   3   3 17.8436 61.7666  24
 -13  -3   3 18.0453 59.9068  12
 -13  -3   3 37.2054 57.1891  23
  13  -3  -3-2.81584 81.8946   7
  13   3  -3 51.3241 89.4907  15
  13   3  -2 3696.85 241.184  25
 -13   3   2 3474.56 271.525  24
 -13  -3   2 3372.70 281.487  12
  13  -3  -2 3392.85 278.518   7
 -13  -3   2 3296.76 239.664  23
  13   3  -2 3802.62 303.813  15
  13   3  -1 273.720 80.5722  25
 -13   3   1 437.569 119.910  24
 -13  -3   1 490.888 115.751  12
 -13  -3   1 397.842 88.5303  23
 -13  -3   1 450.693 84.2387  11
  13  -3  -1 506.110 122.535   7
  13   3  -1 260.877 112.290  15
  13   3   0 4865.37 286.089  25
 -13   3   0 4712.97 331.584  24
 -13  -3   0 5098.88 334.013  12
  13  -3   0 4702.08 305.360   7
 -13  -3   0 4412.11 269.807  23
 -13  -3   0 4984.66 279.378  11
  13   3   0 4639.80 331.092  15
  13   3   1 28729.9 692.624  25
 -13   3  -1 26585.8 776.920  24
 -13  -3  -1 26966.1 735.610  12
  13  -3   1 27439.7 687.758   7
 -13  -3  -1 26935.9 630.542  23
 -13  -3  -1 27578.8 679.397  11
  13   3   1 27072.8 772.360  15
  13   3   2 324.554 98.4035  25
 -13   3  -2 67.4611 94.5000  24
 -13  -3  -2 98.4431 56.6768  12
 -13  -3  -2 30.6408 59.3146  11
  13  -3   2 70.2646 71.5939   7
  13   3   2-17.0126 89.4411  15
  13   3   3 4142.40 267.831  25
 -13   3  -3 4100.43 310.479  24
 -13  -3  -3 4193.17 254.025  12
  13  -3   3 3742.46 236.228   7
 -13  -3  -3 3945.70 277.639  11
 -13   3  -3 3775.27 331.296  19
  13   3   3 4226.53 300.754  15
  13   3   4 535.390 115.775  25
 -13   3  -4 501.125 121.107  24
 -13  -3  -4 601.751 92.8177  12
 -13  -3  -4 652.516 125.494  11
  13  -3   4 505.972 90.8448   7
 -13   3  -4 723.994 154.482  19
  13   3   4 475.997 120.694  15
  13   3   5 410.264 104.837  25
 -13   3  -5 405.289 105.485  24
 -13  -3  -5 333.233 96.4615  11
 -13   3  -5 393.863 121.514  19
  13   3   5 197.171 102.957  15
  13   3   6 182.976 81.7955  25
 -13   3  -6 216.817 76.7179  24
 -13  -3  -6 34.4481 59.0228  11
 -13   3  -6 197.988 93.9440  19
  13   3   6 91.0362 67.8816  15
  13   3   7 2570.89 186.479  15
  13   3   7 2600.69 185.962  25
 -13   3  -7 2316.85 166.954  24
 -13  -3  -7 2862.46 211.351  11
 -13   3  -7 2530.89 220.232  19
  13   3   8 2091.77 153.740  25
 -13   3  -8 2301.01 130.321  24
 -13  -3  -8 2314.17 174.463  11
 -13   3  -8 2132.70 181.756  19
  13   3   8 2009.71 140.621  15
  13   3   9 107.806 52.7055  25
 -13  -3  -9 47.9056 41.6992  11
 -13   3  -9 71.5432 47.6988  19
  13   3   9-1.31112 35.0975  15
 -13  -3 -10 13818.1 277.616  11
 -13   5  10 187.554 44.2182  27
  13  -5  -9 2755.61 134.035   7
 -13   5   9 2883.73 156.064  27
 -13  -5   8 295.893 36.8591  12
  13  -5  -8 226.288 49.6010   7
  13   5  -8 192.673 52.4029  10
 -13   5   8 294.888 58.1836  27
  13  -5  -7 7498.53 241.255   7
 -13  -5   7 7511.37 247.169  12
 -13   5   7 7589.71 258.586  27
 -13  -5   6 514.349 83.4581  12
  13  -5  -6 546.191 73.8207   7
  13   5  -6 313.391 71.8890  10
  13   5  -6 592.124 86.0071  15
 -13   5   6 572.972 76.5965  27
 -13   5   5 10212.2 311.934  24
  13  -5  -5 10217.2 267.205   7
 -13  -5   5 10621.0 364.143  12
  13   5  -5 10536.1 320.486  15
 -13   5   4 194.345 64.9007  24
 -13  -5   4 222.119 66.2570  12
  13   5  -4 125.808 68.7287  15
 -13   5   3 696.716 108.470  24
 -13  -5   3 620.476 106.070  12
  13   5  -3 603.448 98.7680  15
 -13   5   3 447.723 83.2189  14
 -13   5   2 12031.0 414.819  24
 -13  -5   2 12107.2 421.902  12
  13   5  -2 11788.3 382.867  15
 -13   5   1 6330.50 306.454  24
 -13  -5   1 6260.89 301.728  12
  13   5  -1 6354.40 287.954  15
 -13   5   0 4870.66 271.338  24
 -13  -5   0 4171.60 237.962  12
  13   5   0 4459.26 243.514  15
 -13   5  -1 9003.28 356.848  24
 -13  -5  -1 8987.38 319.332  12
  13   5   1 9043.53 335.448  15
 -13   5  -2 3781.61 220.815  24
 -13  -5  -2 3549.15 184.472  12
  13   5   2 4070.61 221.061  15
 -13   5  -3 9618.58 319.001  24
 -13  -5  -3 9109.02 242.031  12
  13   5   3 9366.79 315.117  15
 -13   5  -4 738.546 86.3908  24
  13   5   4 890.040 101.738  15
 -13   5  -5 2246.63 111.190  24
  13   5   5 2398.85 139.185  15
  14   0 -15 2826.15 153.785  17
 -14   0  15 2912.08 123.836  27
  14   0 -15 3114.79 156.006  25
  14   0 -14 5909.93 268.477  17
 -14   0  14 6138.65 248.774  27
  14   0 -14 6065.65 255.035  25
  14   0 -13 1433.41 156.092  17
 -14   0  13 1649.35 160.587  27
  14   0 -13 1594.59 159.215  25
  14   0 -12 7075.34 363.211  17
 -14   0  12 7364.39 359.558  27
  14   0 -12 7235.45 351.882  25
  14   0 -11 65.1088 79.3535  25
  14   0 -11-85.3592 53.4904  10
  14   0 -11 55.5386 76.1166  17
 -14   0  11 133.115 80.4403  27
  14   0 -10 1064.70 171.716  25
  14   0 -10 891.466 120.792   7
  14   0 -10 719.355 117.103  10
 -14   0  10 872.011 150.181  27
  14   0  -9 2091.53 189.106   7
  14   0  -9 2210.13 225.988  15
 -14   0   9 2230.17 232.245  27
  14   0  -9 2239.62 235.618  25
  14   0  -8 1118.38 185.487  25
  14   0  -8 1356.47 166.078   7
  14   0  -8 1084.15 170.382  15
 -14   0   8 1327.64 183.977  27
  14   0  -7 3695.43 272.160   7
 -14   0   7 3212.52 245.897  23
  14   0  -7 3597.11 270.689  15
 -14   0   7 3682.14 290.617  27
  14   0  -7 3881.03 315.620  25
  14   0  -6 3613.64 280.271   7
 -14   0   6 3373.85 261.002  23
  14   0  -6 3721.86 278.000  15
 -14   0   6 4038.49 294.777  27
  14   0  -6 4059.33 320.529  25
  14   0  -5 29078.7 835.138  25
  14   0  -5 29130.0 787.193   7
 -14   0   5 25655.9 707.125  23
  14   0  -5 27860.6 700.174  15
 -14   0   5 26871.8 723.940  27
  14   0  -4 9378.48 478.340  25
  14   0  -4 9386.17 463.663   7
 -14   0   4 8181.53 410.267  23
 -14   0   4 8849.20 418.799  11
  14   0  -4 8483.58 378.754  15
 -14   0   4 8109.34 381.258  27
  14   0  -3 2912.03 272.352  25
 -14   0   3 2772.83 211.433  24
 -14   0   3 2713.42 238.863  23
 -14   0   3 2784.15 251.877  11
  14   0  -3 2770.64 216.735  15
 -14   0   3 2908.87 216.190  27
  14   0  -2 5913.66 379.678  25
 -14   0   2 5088.97 319.791  23
 -14   0   2 5495.37 358.534  11
  14   0  -2 5490.20 295.235  15
  14   0  -1 10564.5 506.507  25
 -14   0   1 9619.35 427.268  23
 -14   0   1 9768.99 482.793  11
  14   0  -1 9885.72 365.240  15
  14   0   0 2366.92 250.398  25
 -14   0   0 2390.57 211.902  23
 -14   0   0 2592.47 257.264  11
  14   0   1 18821.0 664.672  25
 -14   0  -1 17459.2 548.643  23
 -14   0  -1 18512.8 668.989  11
  14   0   2 23381.0 733.819  25
 -14   0  -2 22515.1 595.784  23
 -14   0  -2 22490.2 739.036  11
  14   0   3 55.6530 89.0733  25
 -14   0  -3 109.425 77.6025  11
  14   0   4 67.3181 88.8765  25
 -14   0  -4 56.6054 72.7134  11
 -14   0  -4 38.5584 47.6877  19
  14   0   5 19.2419 78.0343  25
 -14   0  -5 72.8003 82.7373  11
 -14   0  -5 200.599 66.2754  19
  14   0   6 11430.9 459.387  25
 -14   0  -6 10771.6 449.936  11
 -14   0  -6 9923.91 364.729  19
  14   0   7 1791.44 181.095  25
 -14   0  -7 1517.50 161.092  24
 -14   0  -7 1618.27 163.602  11
 -14   0  -7 1732.72 149.954  19
  14   0   8 3113.15 207.598  25
 -14   0  -8 3008.78 189.628  24
 -14   0  -8 2856.23 183.096  11
 -14   0  -8 2944.63 174.953  19
  14   0   9 335.334 72.1915  25
 -14   0  -9 534.311 71.8413  24
 -14   0  -9 435.180 65.2456  11
 -14   0  -9 443.047 65.3283  19
  14   0  10 1001.95 83.4535  25
  14  -2 -14 370.516 71.0507  25
  14  -2 -14 237.457 42.7904   7
  14   2 -14 295.936 57.8286  10
  14  -2 -14 456.321 67.2487  17
  14   2 -14 365.243 56.1226  17
 -14   2  14 427.287 66.5208  27
 -14  -2  14 332.691 44.3395  27
  14  -2 -13 6037.58 232.832   7
  14  -2 -13 5923.65 255.701  17
  14   2 -13 5435.98 234.491  17
 -14   2  13 5935.93 268.039  27
 -14  -2  13 5810.09 234.626  27
  14  -2 -13 6406.03 275.274  25
  14  -2 -12 6237.30 276.045   7
  14   2 -12 5666.89 298.591  10
  14  -2 -12 6625.86 296.138  17
 -14   2  12 6617.72 319.814  27
 -14  -2  12 6256.05 290.221  27
  14  -2 -12 6751.90 312.862  25
  14  -2 -11 982.117 132.415   7
  14   2 -11 1208.93 161.708  10
  14  -2 -11 919.370 124.500  17
 -14   2  11 1210.30 153.483  27
 -14  -2  11 1056.16 142.331  27
  14  -2 -11 1241.93 155.536  25
  14  -2 -10 761.101 138.809  25
  14   2 -10 651.603 102.031  25
  14  -2 -10 811.317 138.701   7
  14   2 -10 574.988 127.382  10
  14  -2 -10 844.849 123.691  17
  14   2 -10 751.090 146.117  15
 -14   2  10 764.719 136.174  27
 -14  -2  10 736.851 130.061  27
  14  -2  -9-34.3858 79.9163  25
  14   2  -9 5.42240 64.9651  25
  14  -2  -9 99.7993 83.5493   7
  14   2  -9 19.8221 76.7547  10
  14  -2  -9-69.7765 60.6837  17
  14   2  -9-13.1749 89.8815  15
 -14   2   9 30.3011 61.0228  27
  14  -2  -8 947.600 152.493  25
  14   2  -8 1143.92 152.771  25
  14  -2  -8 1412.26 188.583   7
  14  -2  -8 1183.85 137.019  17
  14   2  -8 1657.91 201.318  15
 -14   2   8 1260.20 167.889  27
  14  -2  -7-11.1351 85.1711  25
  14   2  -7-99.2511 69.7346  25
 -14  -2   7-119.585 70.9151  12
  14  -2  -7 30.2516 106.618   7
  14  -2  -7 43.6582 48.2700  17
  14   2  -7-245.036 108.880  15
 -14   2   7-103.549 74.5628  27
  14  -2  -6-7.01168 78.4901  25
  14   2  -6 15.1165 80.7237  25
 -14  -2   6 142.866 69.3928  12
  14  -2  -6 72.4403 93.1957   7
  14   2  -6 56.5353 80.8455  15
 -14   2   6-71.1287 60.2943  27
  14   2  -5 13892.0 513.031  25
 -14  -2   5 12976.9 532.544  12
  14  -2  -5 13887.9 577.959   7
 -14  -2   5 12599.1 485.399  23
  14   2  -5 13597.6 553.196  15
 -14   2   5 12995.0 473.844  27
  14  -2  -5 13759.0 526.127  25
  14   2  -4 6666.89 364.531  25
 -14   2   4 6226.24 303.483  24
 -14  -2   4 5889.59 367.140  12
  14  -2  -4 6507.42 400.201   7
 -14  -2   4 5469.92 330.710  23
  14   2  -4 5847.42 368.208  15
 -14   2   4 5999.05 303.618  27
  14  -2  -4 5753.80 347.876  25
  14  -2  -3 12.4148 80.1980  25
  14   2  -3 48.2960 72.4704  25
 -14   2   3 50.0296 69.2600  24
 -14  -2   3 44.3485 68.6579  12
 -14  -2   3 72.9066 65.8286  23
 -14  -2   3 11.6633 49.6577  11
  14  -2  -3 17.4980 86.5776   7
  14   2  -3 157.823 101.809  15
  14  -2  -2 20439.8 611.777  25
  14   2  -2 21368.6 658.321  25
 -14   2   2 20796.1 623.461  24
 -14  -2   2 20442.1 680.518  12
  14  -2  -2 21363.3 708.000   7
 -14  -2   2 19481.7 613.076  23
 -14  -2   2 20903.1 567.214  11
  14   2  -2 21025.8 666.887  15
  14  -2  -1 3524.36 257.201  25
  14   2  -1 3738.95 283.755  25
 -14   2   1 3669.21 279.083  24
 -14  -2   1 3392.84 276.476  12
  14  -2  -1 3422.97 296.043   7
 -14  -2   1 3416.65 258.636  23
 -14  -2   1 3483.07 246.785  11
  14   2  -1 3267.12 269.465  15
  14   2   0 1402.81 183.108  25
  14  -2   0 1288.95 159.493  25
 -14   2   0 1179.26 173.320  24
 -14  -2   0 1204.83 167.301  12
  14  -2   0 1332.61 189.162   7
 -14  -2   0 1006.88 152.393  11
 -14  -2   0 1161.73 155.341  23
  14   2   0 1160.84 164.503  15
  14  -2   1 5728.18 302.986  25
  14   2   1 6067.70 361.086  25
 -14   2  -1 5484.01 350.834  24
 -14  -2  -1 5776.22 335.136  12
 -14  -2  -1 5674.27 342.385  11
  14   2   1 5541.01 330.990  15
  14  -2   2 5883.46 295.272  25
  14   2   2 7169.21 388.820  25
 -14   2  -2 6441.99 380.856  24
 -14  -2  -2 6619.29 332.406  12
 -14  -2  -2 6483.19 368.984  11
 -14   2  -2 5955.91 372.854  19
  14   2   2 6238.35 340.548  15
  14  -2   3 371.373 94.8041  25
  14   2   3 232.097 100.139  25
 -14  -2  -3 419.752 87.1335  12
 -14   2  -3 403.511 109.337  24
 -14  -2  -3 199.245 83.7916  11
 -14   2  -3 365.805 113.467  19
  14   2   3 437.721 109.012  15
  14  -2   4 268.960 75.8656  25
  14   2   4 313.232 111.494  25
 -14   2  -4 341.676 100.903  24
 -14  -2  -4 436.859 113.415  11
 -14   2  -4 181.961 88.8999  19
  14   2   4 400.452 107.260  15
  14   2   5 3180.57 247.139  25
 -14   2  -5 2997.66 236.602  24
 -14  -2  -5 3170.72 248.234  11
 -14   2  -5 2780.79 252.973  19
  14   2   5 3331.47 207.340  15
  14   2   6 1742.23 179.925  25
 -14   2  -6 1544.55 162.387  24
 -14  -2  -6 1681.69 179.438  11
 -14   2  -6 1559.59 180.253  19
  14   2   6 1513.02 135.584  15
  14   2   7 4046.56 242.698  25
 -14   2  -7 3585.74 203.068  24
 -14  -2  -7 3705.32 235.082  11
 -14   2  -7 3467.82 240.719  19
  14   2   7 3541.96 155.395  15
  14   2   8 913.243 110.133  25
 -14   2  -8 1041.94 92.5264  24
 -14  -2  -8 1058.87 114.932  11
 -14   2  -8 836.705 112.553  19
  14   2   9 796.966 93.1368  25
 -14  -2  -9 749.616 67.0589  24
 -14  -2  -9 882.757 86.5048  11
 -14   2  -9 694.720 86.6931  19
  14  -4 -11 175.756 54.2927   7
  14   4 -11 68.2549 42.0209  10
 -14   4  11 253.679 52.7249  27
 -14  -4  11 186.886 41.6303  27
  14  -4 -10 69.2263 52.1532   7
  14   4 -10 57.4428 56.3485  10
 -14   4  10-50.9707 39.9634  27
  14  -4  -9 147.434 61.3655   7
  14   4  -9-1.06606 50.4140  10
  14   4  -9 71.4495 48.7538  15
 -14   4   9 141.729 54.8106  27
 -14  -4   8 370.102 62.3526  12
  14  -4  -8 367.849 83.1916   7
  14   4  -8 185.973 76.6142  10
  14   4  -8 267.859 72.8532  15
 -14   4   8 397.550 73.4953  27
 -14  -4   7 116.954 48.8443  12
  14  -4  -7 220.063 77.0229   7
  14   4  -7 88.1001 74.7938  10
  14   4  -7 149.242 73.5380  15
 -14   4   7 180.881 62.9860  27
 -14  -4   6 278.624 77.6154  12
  14  -4  -6 269.186 82.1043   7
  14   4  -6 388.576 98.4380  15
 -14   4   6 389.191 75.3110  27
 -14   4   5 11791.6 337.268  24
 -14  -4   5 12303.5 434.487  12
  14  -4  -5 12545.3 419.462   7
  14   4  -5 11777.7 427.700  15
 -14   4   4 5309.23 257.280  24
 -14  -4   4 5261.74 297.693  12
  14  -4  -4 5477.32 275.148   7
  14   4  -4 5523.87 307.829  15
 -14   4   3 572.863 104.246  24
 -14  -4   3 473.904 100.135  12
  14  -4  -3 553.083 100.003   7
  14   4  -3 476.519 117.521  15
 -14   4   2 11723.6 425.516  24
 -14  -4   2 10808.9 425.955  12
  14  -4  -2 11112.9 359.058   7
  14   4  -2 11548.4 441.363  15
 -14   4   1 3657.50 248.722  24
 -14  -4   1 3622.34 245.922  12
  14  -4  -1 3561.34 198.244   7
  14   4  -1 3416.72 247.660  15
 -14   4   0 1114.90 148.621  24
 -14  -4   0 1010.09 132.024  12
  14   4   0 1262.02 158.384  15
 -14   4  -1 7331.59 345.780  24
 -14  -4  -1 6954.40 302.297  12
  14   4   1 7343.83 344.523  15
 -14   4  -2 6632.22 317.745  24
 -14  -4  -2 6438.31 260.004  12
 -14  -4  -2 6577.97 237.361  11
  14   4   2 6716.59 319.962  15
 -14   4  -3-5.23113 58.4331  24
 -14  -4  -3-5.65165 29.6638  12
 -14  -4  -3 22.4833 37.4061  11
  14   4   3 119.141 74.2329  15
 -14   4  -4 31.1150 47.2531  24
 -14  -4  -4 43.4052 37.1499  11
  14   4   4 11.8060 57.1830  15
 -14   4  -5 672.354 80.5317  24
 -14  -4  -5 735.048 81.2502  11
  14   4   5 793.431 94.6562  15
 -14  -4  -6 2049.45 113.912  11
  14   4   6 1953.20 119.634  15
  15  -1 -14 15150.0 319.095  17
 -15   1  14 15542.9 307.554  27
  15  -1 -14 14817.8 321.758  25
  15   1 -13 274.246 55.1628  25
  15  -1 -13 116.198 59.4848  25
  15   1 -13 100.118 32.1459  10
  15  -1 -13 118.241 48.3630  17
  15   1 -13 106.119 49.1138  17
 -15   1  13 119.597 46.7758  27
 -15  -1  13 208.544 54.7456  27
  15  -1 -12 1487.95 106.606   7
  15  -1 -12 1745.86 150.671  17
  15   1 -12 1549.56 148.896  17
 -15   1  12 1693.92 152.965  27
 -15  -1  12 1583.34 143.803  27
  15   1 -12 1648.09 133.026  25
  15  -1 -12 1777.44 160.849  25
  15   1 -11 976.620 121.327  25
  15  -1 -11 988.227 110.522   7
  15   1 -11 702.016 102.832  10
  15  -1 -11 1052.12 128.947  17
 -15   1  11 1051.74 130.710  27
 -15  -1  11 1119.26 137.210  27
  15  -1 -11 1034.43 141.487  25
  15  -1 -10 1910.48 168.345   7
  15   1 -10 1575.03 165.439  10
  15  -1 -10 1864.39 173.924  17
 -15   1  10 1664.35 178.958  27
 -15  -1  10 1902.96 186.203  27
  15  -1 -10 2172.49 208.537  25
  15   1 -10 1795.69 170.429  25
  15  -1  -9 2864.99 218.649   7
  15   1  -9 2006.56 199.292  10
  15  -1  -9 2497.88 203.159  17
  15   1  -9 3090.50 247.713  15
 -15   1   9 2617.72 228.332  27
 -15  -1   9 2886.25 238.712  27
  15  -1  -9 3015.13 251.613  25
  15   1  -9 2916.10 231.821  25
  15  -1  -8 2670.40 229.814   7
  15  -1  -8 2705.62 208.584  17
  15   1  -8 2962.45 247.781  15
 -15   1   8 2620.77 228.282  27
 -15  -1   8 2650.76 234.851  27
  15  -1  -8 3030.74 260.204  25
  15   1  -8 3122.68 250.929  25
  15  -1  -7 1203.22 175.896   7
  15  -1  -7 1140.01 137.018  17
  15   1  -7 1244.68 172.957  15
 -15   1   7 1186.63 152.416  27
 -15  -1   7 1111.49 156.422  27
  15  -1  -7 1452.92 198.288  25
  15   1  -7 1351.80 186.115  25
  15  -1  -6 5237.82 338.963   7
  15   1  -6 4801.43 260.328   7
  15  -1  -6 4485.77 248.532  17
  15   1  -6 5219.62 332.369  15
 -15   1   6 4695.48 288.471  27
 -15  -1   6 4887.40 305.593  27
  15  -1  -6 5312.91 348.262  25
  15   1  -6 5446.76 342.034  25
  15   1  -5 1545.52 191.652  25
  15  -1  -5 2178.56 237.187   7
  15   1  -5 1478.73 160.490   7
  15   1  -5 1722.57 194.395  15
 -15   1   5 1700.84 167.567  27
 -15  -1   5 1738.80 179.926  27
  15  -1  -5 1649.52 215.652  25
  15  -1  -4 1516.26 202.606  25
  15   1  -4 1736.35 211.802  25
 -15   1   4 1717.31 148.260  24
  15  -1  -4 1837.18 220.877   7
  15   1  -4 1889.33 185.436   7
  15   1  -4 1664.68 190.561  15
 -15   1   4 1498.48 148.982  27
 -15  -1   4 1862.19 176.309  27
  15  -1  -3 1477.98 193.830  25
  15   1  -3 1804.59 213.481  25
 -15   1   3 1711.11 163.238  24
  15  -1  -3 1834.14 225.268   7
  15   1  -3 1879.92 192.416   7
 -15  -1   3 1591.86 167.872  11
  15   1  -3 1355.44 170.414  15
 -15  -1   3 1564.71 151.701  27
  15  -1  -2 4397.19 311.563  25
  15   1  -2 4955.37 338.507  25
 -15   1   2 4711.19 281.905  24
  15  -1  -2 5157.50 356.941   7
 -15  -1   2 4604.60 299.933  11
  15   1  -2 4434.93 286.305  15
  15  -1  -1 561.067 141.739  25
  15   1  -1 766.411 154.023  25
 -15   1   1 664.892 123.610  24
 -15  -1   1 638.112 124.965  11
  15  -1  -1 743.542 162.327   7
  15   1  -1 577.321 119.024  15
  15  -1   0 840.619 151.928  25
  15   1   0 1114.15 178.132  25
 -15   1   0 940.711 148.273  24
 -15   1   0 839.487 165.058  11
 -15  -1   0 836.758 147.344  11
  15   1   0 881.237 128.287  15
  15  -1   1 6570.70 359.916  25
  15   1   1 7021.75 395.549  25
 -15   1  -1 6863.62 369.713  24
 -15   1  -1 6824.40 403.828  11
 -15  -1  -1 6224.22 365.055  11
  15   1   1 6459.67 295.960  15
  15  -1   2 580.394 129.815  25
  15   1   2 599.197 136.105  25
 -15   1  -2 700.823 132.875  24
 -15   1  -2 713.124 144.512  11
 -15  -1  -2 661.100 132.896  11
  15   1   2 520.829 91.7134  15
  15  -1   3 435.920 106.391  25
  15   1   3 424.547 124.244  25
 -15   1  -3 375.958 108.258  24
 -15   1  -3 518.163 119.315  11
 -15  -1  -3 467.531 115.961  11
  15  -1   4 1011.25 131.868  25
  15   1   4 961.499 149.355  25
 -15   1  -4 940.430 145.070  24
 -15   1  -4 1053.51 149.205  11
 -15  -1  -4 1125.91 153.579  11
 -15   1  -4 801.812 118.278  19
  15  -1   5 503.283 94.7006  25
  15   1   5 652.400 127.930  25
 -15   1  -5 724.441 118.070  24
 -15   1  -5 573.557 103.085  11
 -15  -1  -5 592.505 117.083  11
 -15   1  -5 650.535 98.5023  19
  15  -1   6 465.490 80.0319  25
  15   1   6 583.660 113.554  25
 -15   1  -6 555.430 98.6496  24
 -15  -1  -6 519.770 94.5070  11
 -15   1  -6 425.879 78.4256  19
  15  -1   7 951.925 89.6071  25
  15   1   7 1193.90 128.393  25
 -15   1  -7 1058.38 103.959  24
 -15  -1  -7 990.849 105.382  24
 -15  -1  -7 1180.22 119.143  11
 -15   1  -7 789.920 91.2117  19
  15   1   8 4.54751 44.2470  25
 -15   1  -8-8.70485 28.9720  24
 -15  -1  -8 41.1932 34.0865  24
 -15  -1  -8-8.37244 35.7681  11
  15  -3 -12 1971.34 113.385   7
 -15   3  12 1905.99 113.724  27
  15  -3 -11 4186.31 192.849   7
 -15   3  11 4070.36 190.116  27
 -15  -3  11 3775.17 177.419  27
  15  -3 -10-104.005 43.7967  25
  15  -3 -10 35.6483 55.1663   7
  15   3 -10-34.4132 51.2777  10
 -15   3  10 95.4166 46.8051  27
 -15  -3  10 21.0200 39.0748  27
  15  -3  -9 4801.51 255.882   7
  15   3  -9 4682.55 241.946  15
 -15   3   9 4543.25 228.455  27
  15  -3  -9 4891.99 198.459  25
  15  -3  -8 909.687 105.481  25
  15  -3  -8 800.883 126.918   7
  15   3  -8 465.464 117.603  10
 -15   3   8 888.185 109.684  27
  15   3  -8 786.803 120.869  15
  15  -3  -7 5504.25 301.160   7
  15   3  -7 5222.05 289.425  15
 -15   3   7 5139.94 246.633  27
  15  -3  -7 4632.07 214.770  25
  15  -3  -6 264.202 68.0182  25
 -15  -3   6 212.882 69.4156  12
  15  -3  -6 316.063 96.7128   7
  15   3  -6 235.037 98.7788  15
 -15   3   6 83.4076 48.5290  27
  15  -3  -5 265.403 70.0241  25
 -15  -3   5 257.520 80.6020  12
  15  -3  -5 261.609 101.626   7
  15   3  -5 281.551 107.069  15
 -15   3   4 401.763 76.1283  24
 -15  -3   4 406.853 99.4377  12
  15  -3  -4 408.177 109.378   7
  15   3  -4 418.123 115.495  15
 -15   3   3 198.818 71.1432  24
 -15  -3   3 216.771 75.8328  12
  15  -3  -3 123.009 85.0382   7
  15   3  -3 127.640 91.1869  15
  15   3  -2 11565.7 352.433  25
 -15   3   2 12296.6 425.074  24
 -15  -3   2 11821.2 451.443  12
  15  -3  -2 11639.4 435.666   7
  15   3  -2 12297.5 465.712  15
  15   3  -1-7.04890 57.1359  25
 -15   3   1 83.9429 69.8758  24
 -15  -3   1 42.5444 53.0295  12
  15  -3  -1 55.8871 70.7555   7
  15   3  -1-14.8283 75.7325  15
  15   3   0 2606.39 178.492  25
 -15   3   0 2626.53 211.077  24
 -15  -3   0 2535.24 198.328  12
  15  -3   0 2645.61 196.595   7
 -15  -3   0 2373.21 162.152  11
  15   3   0 2353.47 208.694  15
  15   3   1 750.176 105.144  25
 -15  -3  -1 780.416 106.334  12
 -15   3  -1 713.942 122.787  24
 -15  -3  -1 611.383 95.1388  11
  15  -3   1 538.911 98.8514   7
  15   3   1 672.562 121.944  15
  15   3   2 211.020 74.3343  25
 -15   3  -2 184.005 76.2736  24
 -15  -3  -2 207.305 61.8529  11
  15  -3   2 362.275 75.1182   7
  15   3   2 350.392 94.2602  15
  15   3   3 139.422 62.1956  25
 -15   3  -3 7.21734 61.2839  24
 -15  -3  -3 67.4849 51.0877  11
  15  -3   3-5.48044 41.2686   7
  15   3   3 84.0688 70.5260  15
  15   3   4-32.4207 49.6828  25
 -15   3  -4-52.6866 51.0878  24
 -15  -3  -4 5.69442 39.0139  11
  15   3   4 25.0955 56.7482  15
  15   3   5 4212.93 165.098  25
 -15   3  -5 4848.94 207.769  24
 -15  -3  -5 4669.08 208.036  11
  15   3   5 4396.64 183.584  15
 -15   3  -6 2986.24 132.974  24
 -15  -3  -6 3094.36 152.779  11
 -15  -5   3 1685.92 101.204  12
 -15  -5   2 1298.55 87.6658  12
  16   0 -13 2233.85 117.186  17
 -16   0  13 2367.94 117.309  27
  16   0 -12 390.341 70.2854  25
  16   0 -12 318.047 62.6752  17
 -16   0  12 342.102 61.8885  27
  16   0 -11 1290.76 121.719  17
 -16   0  11 1239.70 122.622  27
  16   0 -11 1396.61 127.875  25
  16   0 -10-10.3422 65.4345  25
  16   0 -10-1.55290 40.4408  17
 -16   0  10 96.1316 54.4711  27
  16   0  -9 3365.99 165.853   7
  16   0  -9 3532.97 219.864  17
 -16   0   9 3461.20 225.211  27
  16   0  -9 3726.42 242.062  25
  16   0  -8-16.4574 77.7331  25
  16   0  -8 36.0866 47.5248   7
 -16   0   8-28.3251 50.1768  27
  16   0  -7 3335.71 215.152   7
  16   0  -7 3086.50 207.473  15
 -16   0   7 3068.84 215.653  27
  16   0  -7 3432.75 261.001  25
  16   0  -6 851.102 152.324  25
  16   0  -6 527.094 107.361   7
  16   0  -6 614.639 103.067  15
 -16   0   6 616.996 102.617  27
  16   0  -5 448.878 125.068  25
  16   0  -5 428.420 113.267   7
  16   0  -5 337.662 96.4043  15
 -16   0   5 377.510 78.2418  27
  16   0  -4 800.621 146.786  25
  16   0  -4 1090.98 155.651   7
  16   0  -4 1185.81 128.765  15
 -16   0   4 821.869 96.8419  27
  16   0  -3 594.217 131.473  25
 -16   0   3 618.400 90.0319  24
  16   0  -3 690.814 133.911   7
  16   0  -3 656.630 98.9319  15
  16   0  -2 8839.49 426.212  25
 -16   0   2 8072.02 319.854  24
  16   0  -2 8978.91 417.814   7
  16   0  -1-40.6407 90.9935  25
 -16   0   1 31.1296 57.4830  24
 -16   0   1 13.0391 67.0739  11
  16   0  -1 74.1277 87.7693   7
  16   0   0 6602.05 358.450  25
 -16   0   0 6801.02 323.877  24
 -16   0   0 6210.08 352.606  11
  16   0   1 1051.77 153.286  25
 -16   0  -1 817.759 127.535  24
 -16   0  -1 958.919 148.066  11
  16   0   2 2798.40 226.298  25
 -16   0  -2 2458.35 200.313  24
 -16   0  -2 2437.40 216.573  11
  16   0   3 82.5949 78.5408  25
 -16   0  -3 17.0087 56.7458  24
 -16   0  -3 22.1804 55.9763  11
  16   0   4 726.570 112.684  25
 -16   0  -4 574.861 100.040  24
 -16   0  -4 400.433 91.7155  11
  16   0   5 10840.0 341.029  25
 -16   0  -5 10293.3 336.697  24
 -16   0  -5 10371.6 342.530  11
  16   0   6 3641.63 174.571  25
 -16   0  -6 3642.24 177.141  24
 -16   0  -6 3082.37 164.878  11
  16  -2 -11 264.940 59.5914  25
  16  -2 -11 201.289 48.8004   7
  16   2 -11 169.529 42.4277  10
  16   2 -11 212.337 55.9061  17
 -16   2  11 266.978 53.7854  27
 -16  -2  11 309.138 54.5653  27
  16  -2 -10 1864.78 133.074   7
 -16   2  10 1874.01 134.278  27
 -16  -2  10 1762.14 135.563  27
  16  -2 -10 1906.09 137.386  25
  16  -2  -9 2404.03 169.882   7
  16   2  -9 2526.90 182.702  15
 -16   2   9 2465.42 161.724  27
 -16  -2   9 2632.79 178.729  27
  16  -2  -9 2676.28 173.647  25
  16   2  -9 2517.26 127.189  25
  16  -2  -8 1752.89 162.610   7
  16   2  -8 1256.27 146.509  10
  16   2  -8 1744.95 167.026  15
 -16   2   8 1688.83 136.021  27
 -16  -2   8 1711.99 152.286  27
  16  -2  -8 2005.70 160.730  25
  16   2  -8 1426.93 118.023  25
  16  -2  -7-19.8162 63.0882  25
  16   2  -7 122.493 61.1973  25
  16  -2  -7 6.44793 65.2119   7
  16   2  -7 17.2225 74.3563  15
 -16   2   7 52.8395 50.0086  27
 -16  -2   7 23.1779 42.8054  27
  16  -2  -6 4801.04 282.011   7
  16   2  -6 4775.39 280.874  15
 -16   2   6 4565.62 205.516  27
 -16  -2   6 4315.57 239.718  27
  16  -2  -6 4847.29 258.232  25
  16   2  -6 4789.84 240.052  25
  16  -2  -5 460.186 98.4697  25
  16   2  -5 422.327 95.7403  25
  16  -2  -5 393.236 107.280   7
  16   2  -5 354.491 99.5348  15
 -16  -2   5 342.139 76.3394  27
  16  -2  -4 191.756 71.2496  25
  16   2  -4 187.173 75.8035  25
 -16   2   4 225.360 53.9555  24
  16  -2  -4 178.326 89.3819   7
  16   2  -4 220.533 88.9863  15
 -16  -2   4 248.916 67.0734  27
  16  -2  -3 989.412 121.708  25
  16   2  -3 1041.69 130.706  25
 -16   2   3 1114.78 116.595  24
  16  -2  -3 1036.21 153.856   7
 -16  -2   3 934.428 98.7392  27
  16   2  -3 992.239 142.245  15
  16   2  -2 1605.74 161.826  25
 -16   2   2 1753.49 152.832  24
  16  -2  -2 1659.99 180.748   7
 -16  -2   2 1437.22 124.942  11
  16   2  -2 1650.08 168.824  15
  16  -2  -2 1515.11 149.144  25
  16  -2  -1 73.8922 61.1382  25
  16   2  -1-39.1122 69.1014  25
 -16   2   1 30.9731 54.9046  24
 -16  -2   1 174.863 52.7065  11
  16  -2  -1 36.3102 68.3357   7
  16   2  -1 240.134 68.9841   7
  16   2  -1 101.150 80.4776  15
  16  -2   0 874.382 106.991  25
  16   2   0 889.862 128.024  25
 -16   2   0 822.138 117.790  24
 -16  -2   0 768.985 107.452  11
  16  -2   0 809.638 126.181   7
  16   2   0 746.330 109.508  15
  16  -2   1 567.756 88.0818  25
  16   2   1 544.830 102.169  25
 -16   2  -1 634.360 113.833  24
 -16  -2  -1 704.486 111.795  11
  16  -2   1 614.177 114.473   7
  16   2   1 691.760 104.389  15
  16  -2   2 39.0900 37.7012  25
  16   2   2 305.396 89.8742  25
 -16   2  -2 250.300 75.9900  24
 -16  -2  -2 240.107 73.4726  11
  16  -2   2 181.181 65.4546   7
  16   2   2 167.487 60.4695  15
  16   2   3 208.604 72.8724  25
 -16   2  -3 144.537 65.2825  24
 -16  -2  -3 159.793 59.0753  11
  16  -2   3 181.995 62.3144   7
  16   2   3 232.308 55.5660  15
  16   2   4 630.718 91.5643  25
 -16   2  -4 596.633 84.8213  24
 -16  -2  -4 502.867 83.3844  11
  16  -2   4 660.927 79.0640   7
  16   2   5 1972.95 128.144  25
 -16   2  -5 1868.61 122.914  24
 -16  -2  -5 1935.61 127.065  24
 -16  -2  -5 2054.76 133.497  11
 -16  -2  -6 733.214 68.2273  24
 -16  -2  -6 791.583 72.9711  11
  16   4  -6 1874.16 108.474  15
 -16  -4   6 1664.62 93.3153  27
  16   4  -5 468.227 68.3042  15
 -16  -4   5 520.873 54.3175  27
  16   4  -4 120.044 45.6399  10
  16   4  -4 64.9330 43.1958  15
  16   4  -3 25.5901 45.5159  15
 -16   4   2 1279.83 87.1715  24
  16   4  -2 1319.13 110.658  15
 -16   4   1-11.3369 26.2838  24
  16   4  -1-24.7769 39.6987  15
 -16   4   0 1095.02 89.7928  24
  16   4   0 1347.66 102.863  15
  17   1 -10 873.021 81.8005  17
 -17   1  10 973.001 82.1802  27
 -17  -1  10 1027.98 89.5815  27
  17  -1 -10 968.714 91.4378  25
  17  -1  -9 2745.52 132.923   7
  17   1  -9 2918.67 156.874  17
 -17   1   9 2938.91 147.940  27
 -17  -1   9 2836.35 153.348  27
  17  -1  -9 3017.12 170.603  25
  17   1  -9 2957.75 151.937  25
  17  -1  -8 393.675 83.6277  25
  17   1  -8 408.589 75.4395  25
  17  -1  -8 399.698 70.3995   7
  17   1  -8 212.929 48.1855  10
 -17   1   8 372.372 61.4702  27
 -17  -1   8 436.115 68.5160  27
  17  -1  -7 91.1699 63.2692  25
  17   1  -7 12.2118 48.1063  25
  17  -1  -7-21.1430 49.7279   7
  17   1  -7 48.8903 40.4891  10
  17   1  -7 7.66962 50.8335  15
 -17   1   7 38.3146 29.5402  27
 -17  -1   7-11.6563 33.2029  27
  17  -1  -6 3472.65 205.261   7
  17   1  -6 3558.76 194.413  15
 -17   1   6 3144.25 139.060  27
 -17  -1   6 2981.21 161.840  27
  17  -1  -6 3634.86 223.523  25
  17   1  -6 3652.44 211.643  25
  17  -1  -5 317.814 87.8640  25
  17   1  -5 597.793 106.296  25
  17  -1  -5 425.964 97.5171   7
  17   1  -5 431.556 84.1128  15
 -17  -1   5 325.410 56.0817  27
  17  -1  -4 383.148 90.1115  25
  17   1  -4 315.953 88.3024  25
  17  -1  -4 405.667 92.7149   7
  17   1  -4 467.847 74.0091   7
  17   1  -4 382.318 74.4463  15
  17  -1  -3 869.324 126.106  25
  17   1  -3 767.947 116.934  25
  17   1  -3 921.714 106.579   7
  17   1  -3 926.926 101.840  15
  17   1  -2 2696.58 198.933  25
 -17   1   2 2880.34 156.810  24
  17  -1  -2 2458.45 194.485   7
  17   1  -2 2580.41 169.064   7
  17   1  -2 2345.73 142.874  15
  17  -1  -2 2924.84 202.559  25
  17   1  -1 2657.95 198.224  25
 -17   1   1 2500.36 158.275  24
 -17  -1   1 2611.93 145.209  24
  17  -1  -1 2516.64 196.426   7
  17   1  -1 2386.69 166.154   7
  17   1  -1 2007.65 113.764  15
  17  -1  -1 2580.14 185.709  25
  17  -1   0 179.269 60.6778  25
  17   1   0 247.409 74.3076  25
 -17   1   0 192.662 63.3814  24
 -17  -1   0 110.841 46.4285  24
  17  -1   0 237.090 84.9026   7
  17   1   0 32.8475 53.9349   7
  17  -1   1 49.9136 49.7651  25
  17   1   1 4.01587 59.7276  25
 -17   1  -1 100.533 52.1337  24
 -17  -1  -1 70.0960 41.9154  24
 -17  -1  -1 51.7142 47.5597  11
  17  -1   1 138.107 69.2213   7
  17   1   1-6.35912 54.8186   7
  17  -1   2 5265.64 208.817  25
  17   1   2 5676.97 245.713  25
 -17   1  -2 5387.81 230.311  24
 -17  -1  -2 5302.99 216.635  24
  17  -1   2 5385.99 237.597   7
  17   1   2 5198.37 222.135   7
 -17  -1  -2 5610.98 238.018  11
  17  -1   3 8757.94 228.061  25
  17   1   3 9568.30 291.007  25
 -17   1  -3 9258.17 281.015  24
 -17  -1  -3 9376.29 273.913  24
  17  -1   3 9224.39 276.490   7
  17   1   3 9264.13 275.909   7
 -17  -1  -3 9573.70 289.510  11
  17   1   4 25689.6 420.958  25
 -17   1  -4 25622.7 412.789  24
 -17  -1  -4 26154.4 414.289  24
  17   1   4 24789.9 405.722   7
 -17  -1  -4 25982.3 426.634  11
  17  -3  -6 800.258 80.2209   7
  17   3  -6 714.592 78.3622  15
  17  -3  -5 842.966 83.2667   7
  17   3  -5 859.135 87.5650  15
  17  -3  -4 3137.92 150.339   7
  17   3  -4 2930.57 153.715  15
  17  -3  -3 266.436 47.7848   7
  17   3  -3 298.027 59.7922  15
  17  -3  -2 3489.25 143.381   7
  17   3  -2 3971.35 170.959  15
  17   3  -1 838.358 80.9144  15
  18   0  -8 6472.06 195.214  25
  18   0  -7 23.1064 37.5312  25
  18   0  -6 1853.19 126.715  25
  18   0  -5 191.229 62.0602  25
  18   0  -5 390.524 53.5145   7
  18   0  -4 2950.80 143.905   7
  18   0  -4 2878.79 168.246  25
  18   0  -3 387.986 73.3756  25
  18   0  -3 311.601 61.3051   7
  18   0  -2 2587.52 146.350   7
  18   0  -2 2688.84 161.012  25
  18   0  -1 320.059 69.1623  25
  18   0  -1 436.975 69.7308   7
  18   0   0 1727.63 117.356   7
  18   0   0 1788.00 120.330  25
  18   0   1 698.997 76.1103  25
  18   0   1 649.077 68.8467   7
  18  -2  -4-7.42472 32.0757   7
  18  -2  -3 339.617 51.8229   7
   0   0   0    0.00    0.00   0
TITL MAC2A in C2/m
REM C2/m (#12 in standard setting)
CELL 1.54184  14.868756   6.895002  16.354565  90.0000  99.5834  90.0000
ZERR    4.00   0.000244   0.000123   0.000284   0.0000   0.0016   0.0000
LATT  7
SYMM -x, y,-z
SFAC C H N O
UNIT 80.00 84.00 12.00 4.00
TREF
HKLF 4
END
;
_shelx_res_checksum     35019
_shelx_res_file
;
TITL MAC2A in C2/m July 2013 recollect 120 abs.
REM C2/m (#12 in standard setting)
CELL 1.54184  14.868756   6.895002  16.354565  90.0000  99.5834  90.0000
ZERR    4.00   0.000244   0.000123   0.000284   0.0000   0.0016   0.0000
LATT  7
SYMM -x, y,-z
SFAC C H N O
UNIT 80.00 84.00 12.00 4.00
LIST 4 ! automatically inserted. Change 6 to 4 for CHECKCIF!!
TEMP -153
SIZE  0.194 0.154 0.085
L.S. 6
FMAP 2
PLAN  20
ACTA
BOND $H
CONF
WGHT    0.050200    0.976500
FVAR       4.56435
O1    4    0.937891    0.000000    0.217294    10.50000    0.01927    0.03393 =
         0.02203    0.00000   -0.00139    0.00000
N1    3    0.245988    0.000000    0.259685    10.50000    0.01401    0.02351 =
         0.01886    0.00000   -0.00073    0.00000
N2    3    0.469573    0.000000    0.199669    10.50000    0.01848    0.02078 =
         0.01637    0.00000    0.00256    0.00000
N3    3    0.500115    0.000000    0.130527    10.50000    0.01860    0.02588 =
         0.01596    0.00000    0.00105    0.00000
C1    1    0.224534    0.000000    0.340377    10.50000    0.01759    0.01774 =
         0.02048    0.00000    0.00240    0.00000
C2    1    0.139562    0.000000    0.364897    10.50000    0.01637    0.02204 =
         0.02949    0.00000    0.00357    0.00000
AFIX  43
H2    2    0.084779    0.000000    0.325584    10.50000   -1.20000
AFIX   0
C3    1    0.138408    0.000000    0.449895    10.50000    0.02157    0.02351 =
         0.03375    0.00000    0.01145    0.00000
AFIX  43
H3    2    0.081439    0.000000    0.468950    10.50000   -1.20000
AFIX   0
C4    1    0.218254    0.000000    0.507392    10.50000    0.03013    0.02290 =
         0.02228    0.00000    0.01000    0.00000
AFIX  43
H4    2    0.215277    0.000000    0.564968    10.50000   -1.20000
AFIX   0
C5    1    0.302908    0.000000    0.481327    10.50000    0.02245    0.02194 =
         0.02012    0.00000    0.00294    0.00000
AFIX  43
H5    2    0.357698    0.000000    0.520632    10.50000   -1.20000
AFIX   0
C6    1    0.305638    0.000000    0.397333    10.50000    0.01726    0.01764 =
         0.02059    0.00000    0.00306    0.00000
C7    1    0.386039    0.000000    0.351487    10.50000    0.01503    0.02269 =
         0.01455    0.00000   -0.00002    0.00000
C8    1    0.444764    0.182673    0.371510    11.00000    0.01959    0.02646 =
         0.01801   -0.00181    0.00018   -0.00391
AFIX 137
H8A   2    0.468505    0.186762    0.431092    11.00000   -1.50000
H8B   2    0.407482    0.298149    0.355695    11.00000   -1.50000
H8C   2    0.495762    0.179617    0.340513    11.00000   -1.50000
AFIX   0
C10   1    0.337590    0.000000    0.261228    10.50000    0.01547    0.01793 =
         0.01788    0.00000   -0.00138    0.00000
C11   1    0.178671    0.000000    0.184202    10.50000    0.01674    0.02859 =
         0.02172    0.00000   -0.00383    0.00000
H11A  2    0.186298    0.113855    0.149834    11.00000   -1.50000
H11B  2    0.116955    0.000000    0.198234    10.50000   -1.50000
C12   1    0.377240    0.000000    0.191197    10.50000    0.01708    0.02315 =
         0.01558    0.00000   -0.00170    0.00000
AFIX  43
H12   2    0.340656    0.000000    0.137716    10.50000   -1.20000
AFIX   0
C13   1    0.596163    0.000000    0.140614    10.50000    0.01756    0.01982 =
         0.01842    0.00000    0.00115    0.00000
C14   1    0.632911    0.000000    0.067192    10.50000    0.02039    0.02808 =
         0.01457    0.00000   -0.00119    0.00000
AFIX  43
H14   2    0.593327    0.000000    0.015212    10.50000   -1.20000
AFIX   0
C15   1    0.726571    0.000000    0.069644    10.50000    0.02158    0.02894 =
         0.01620    0.00000    0.00353    0.00000
AFIX  43
H15   2    0.750471    0.000000    0.019269    10.50000   -1.20000
AFIX   0
C16   1    0.786286    0.000000    0.145352    10.50000    0.01881    0.02040 =
         0.01889    0.00000    0.00108    0.00000
C17   1    0.748906    0.000000    0.218787    10.50000    0.02044    0.02269 =
         0.01536    0.00000   -0.00188    0.00000
AFIX  43
H17   2    0.788638    0.000000    0.270687    10.50000   -1.20000
AFIX   0
C18   1    0.655957    0.000000    0.217324    10.50000    0.02156    0.02553 =
         0.01517    0.00000    0.00261    0.00000
AFIX  43
H18   2    0.632204    0.000000    0.267773    10.50000   -1.20000
AFIX   0
C19   1    0.887569    0.000000    0.150552    10.50000    0.02026    0.02159 =
         0.02183    0.00000    0.00180    0.00000
C20   1    0.926581    0.000000    0.071311    10.50000    0.01872    0.05267 =
         0.02336    0.00000    0.00368    0.00000
H20A  2    0.991327    0.000000    0.081795    10.50000   -1.50000
H20B  2    0.905712    0.113299    0.036855    11.00000   -1.50000
HKLF 4
REM  MAC2A in C2/m July 2013 recollect 120 abs.
REM R1 =  0.0357 for    1634 Fo > 4sig(Fo)  and  0.0395 for all    1803 data
REM    153 parameters refined using      0 restraints
END
WGHT      0.0502      0.9782
REM Highest difference peak  0.270,  deepest hole -0.212,  1-sigma level  0.037
Q1    1   0.3673  0.0000  0.3039  10.50000  0.05    0.27
Q2    1   0.3489  0.0000  0.3782  10.50000  0.05    0.25
Q3    1   0.2634  0.0000  0.3680  10.50000  0.05    0.25
Q4    1   0.3591  0.0277  0.2279  11.00000  0.05    0.20
Q5    1   0.8286  0.0000  0.1486  10.50000  0.05    0.20
Q6    1   0.6298  0.0000  0.1756  10.50000  0.05    0.20
Q7    1   0.7599  0.0000  0.1102  10.50000  0.05    0.20
Q8    1   0.6194  0.0000  0.1058  10.50000  0.05    0.20
Q9    1   0.7676  0.0000  0.1790  10.50000  0.05    0.19
Q10   1   0.1845  0.0000  0.3486  10.50000  0.05    0.19
Q11   1   0.5132  0.0000  0.2475  10.50000  0.05    0.18
Q12   1   0.2970  0.0000  0.2579  10.50000  0.05    0.18
Q13   1   0.4142  0.0901  0.3627  11.00000  0.05    0.18
Q14   1   0.6799  0.0000  0.0742  10.50000  0.05    0.17
Q15   1   0.9039  0.0000  0.1083  10.50000  0.05    0.16
Q16   1   0.2606  0.0000  0.4926  10.50000  0.05    0.15
Q17   1   0.3060  0.0334  0.4336  11.00000  0.05    0.15
Q18   1   0.2281  0.0000  0.3003  10.50000  0.05    0.14
Q19   1   0.1457  0.0000  0.4105  10.50000  0.05    0.13
Q20   1   0.2181  0.0000  0.2283  10.50000  0.05    0.13
;
_shelxl_version_number         .000002012
