# Supplementary material for: 1-(4-{[(1,3,3-Tri­methyl­indolin-2-yl­idene)meth­yl]diazen­yl}phen­yl)ethanone
Source: Acta Crystallogr Sect E Struct Rep Online. 2013 Sep 4;69(Pt 10):o1499. doi: 10.1107/S1600536813024124 (PMC3790374; doi:10.1107/S1600536813024124)
Supplement: Supplementary file 2 [file e-69-o1499-Isup2.hkl]

#
# h,k,l, Fc-squared, Fo-squared, sigma(Fo-squared), status flag
#
data_I
_shelx_title ' MAC2A in C2/m July 2013 recollect 120 abs.'
_shelx_refln_list_code          4
_shelx_F_calc_maximum      213.90
_exptl_crystal_F_000       680.00
_reflns_d_resolution_high  0.8028

loop_
 _space_group_symop_operation_xyz
 'x, y, z'
 '-x, y, -z'
 'x+1/2, y+1/2, z'
 '-x+1/2, y+1/2, -z'
 '-x, -y, -z'
 'x, -y, z'
 '-x+1/2, -y+1/2, -z'
 'x+1/2, -y+1/2, z'

_cell_length_a    14.8688
_cell_length_b     6.8950
_cell_length_c    16.3546
_cell_angle_alpha  90.000
_cell_angle_beta   99.583
_cell_angle_gamma  90.000

_shelx_F_squared_multiplier     1.000

loop_
 _refln_index_h
 _refln_index_k
 _refln_index_l
 _refln_F_squared_calc
 _refln_F_squared_meas
 _refln_F_squared_sigma
 _refln_observed_status
   2   0   0       3795.03       3361.37        23.30 o
   4   0   0         67.02         49.75         2.54 o
   6   0   0        885.88        851.81        20.56 o
   8   0   0        474.95        597.33        15.54 o
  10   0   0        208.94        219.51        10.94 o
  12   0   0        113.76         96.94         4.79 o
  14   0   0        111.95        117.34         6.57 o
  16   0   0        282.51        314.97         9.53 o
  18   0   0         67.33         84.36         4.03 o
   1   1   0       2703.97       2571.48        33.28 o
   3   1   0        181.55        169.02         3.75 o
   5   1   0        428.94        398.40         5.16 o
   7   1   0       4169.81       4560.58        23.74 o
   9   1   0         45.20         46.72         3.49 o
  11   1   0        354.53        320.97         5.05 o
  13   1   0        406.55        419.16         6.39 o
  15   1   0         66.28         43.56         2.96 o
  17   1   0          5.47          7.50         1.43 o
   2   2   0      10429.78      10401.60        61.58 o
   4   2   0        261.36        271.68         4.25 o
   6   2   0         53.66         50.97         2.54 o
   8   2   0       1903.01       2069.69        22.23 o
  10   2   0         10.49         12.18         1.32 o
  12   2   0          8.53          6.93         1.31 o
  14   2   0         58.81         58.35         2.83 o
  16   2   0         38.46         39.30         2.25 o
   1   3   0          0.05          1.58         0.96 o
   3   3   0        389.05        398.45         5.55 o
   5   3   0         90.16         84.84         3.22 o
   7   3   0       2988.22       3200.57        29.64 o
   9   3   0        456.33        432.33         5.69 o
  11   3   0        926.72        890.35         9.97 o
  13   3   0        223.73        229.14         5.48 o
  15   3   0        141.11        121.04         3.72 o
   0   4   0      45752.70      46088.01       149.31 o
   2   4   0       1877.48       2028.49        27.95 o
   4   4   0         31.39         41.25         3.23 o
   6   4   0         62.40         60.83         4.19 o
   8   4   0        718.99        722.89        17.91 o
  10   4   0          2.58          5.41         1.41 o
  12   4   0         25.17         31.44         3.30 o
  14   4   0         49.72         53.92         4.02 o
  16   4   0         54.09         58.43         6.06 o
   1   5   0        752.69        767.48         9.25 o
   3   5   0         34.63         33.07         1.94 o
   5   5   0         48.42         58.23         2.77 o
   7   5   0        489.02        535.62         8.91 o
   9   5   0          8.15          8.25         1.75 o
  11   5   0        145.53        117.57         6.11 o
  13   5   0        197.96        215.39         8.23 o
   0   6   0      17485.15      17205.08        61.84 o
   2   6   0        387.44        387.67         7.10 o
   4   6   0          1.65          1.02         1.48 o
   6   6   0         38.66         28.06         2.71 o
   8   6   0        149.75        147.95         4.59 o
  10   6   0         40.56         46.52         3.42 o
  12   6   0         72.49         78.57         2.83 o
   1   7   0         88.54         85.17         4.37 o
   3   7   0          0.46         -1.58         1.58 o
   5   7   0         11.37          9.84         2.08 o
   7   7   0        324.43        350.29         6.30 o
   9   7   0          9.10         11.88         1.36 o
   0   8   0       4952.71       4711.22        32.28 o
   2   8   0        598.23        546.63        17.70 o
   4   8   0         16.58         12.70         1.71 o
   6   8   0          2.20          2.48         1.37 o
 -18   0   1         14.38         18.58         2.81 o
 -16   0   1          3.79          1.00         1.72 o
 -14   0   1        570.76        476.58        10.43 o
 -12   0   1        232.35        231.47         5.94 o
 -10   0   1        123.41        140.92         8.85 o
  -8   0   1        418.09        499.31        18.59 o
  -6   0   1       3539.71       3565.02        26.62 o
  -4   0   1       8889.30       7994.94        71.49 o
  -2   0   1        269.47        254.76         5.75 o
   0   0   1          0.69          1.68         1.73 o
   2   0   1       8674.61       7855.92        51.46 o
   4   0   1       6904.14       6335.83        55.97 o
   6   0   1        794.23        821.10        18.26 o
   8   0   1        836.82        883.35        21.01 o
  10   0   1         82.66         93.49         6.75 o
  12   0   1        958.47        894.31        11.60 o
  14   0   1        914.76        872.40        19.23 o
  16   0   1         52.16         45.01         3.92 o
  18   0   1         29.01         32.28         2.45 o
 -17   1   1        106.79        116.11         3.40 o
 -15   1   1         37.97         31.45         2.64 o
 -13   1   1        276.06        281.44         5.55 o
 -11   1   1       1814.27       1741.81        17.97 o
  -9   1   1         35.12         15.22         2.04 o
  -7   1   1        220.91        233.33         4.62 o
  -5   1   1        898.09        903.53         8.66 o
  -3   1   1         33.60         35.72         1.96 o
  -1   1   1        828.96        719.43         6.93 o
   1   1   1       2268.71       2178.64        34.91 o
   3   1   1        577.66        589.21         7.60 o
   5   1   1        922.21        997.64         8.29 o
   7   1   1       4271.39       4441.15        39.89 o
   9   1   1       3094.81       3037.08        28.03 o
  11   1   1        224.81        236.62         5.49 o
  13   1   1       1210.44       1166.64        11.07 o
  15   1   1        367.99        318.70         7.04 o
  17   1   1          0.22          2.74         0.94 o
 -16   2   1          4.79          4.51         1.42 o
 -14   2   1        197.31        167.61         4.58 o
 -12   2   1         12.15         10.94         1.42 o
 -10   2   1         80.69         75.95         2.99 o
  -8   2   1         57.85         65.93         3.69 o
  -6   2   1       1264.63       1272.16        12.21 o
  -4   2   1        265.23        252.38         4.20 o
  -2   2   1       3748.50       3588.76        20.53 o
   0   2   1       2522.02       2425.89        18.68 o
   2   2   1       6597.95       6543.40        30.91 o
   4   2   1       1302.10       1179.18        10.22 o
   6   2   1         60.56         73.21         4.07 o
   8   2   1         19.85         25.22         3.02 o
  10   2   1          1.92          0.98         0.92 o
  12   2   1       1073.32       1062.40        10.70 o
  14   2   1        298.35        274.21         6.58 o
  16   2   1         24.78         30.04         2.05 o
 -17   3   1         36.08         40.24         3.88 o
 -15   3   1          1.95          1.52         1.36 o
 -13   3   1         21.17         19.56         1.80 o
 -11   3   1       2327.13       2390.22        18.36 o
  -9   3   1         32.43         35.14         2.36 o
  -7   3   1        248.80        251.65         6.75 o
  -5   3   1       1488.99       1572.07        14.75 o
  -3   3   1       1206.77       1295.09        15.08 o
  -1   3   1        618.56        631.66         7.42 o
   1   3   1       2618.97       2662.19        21.67 o
   3   3   1        267.57        240.45         4.39 o
   5   3   1       1342.09       1347.88        12.29 o
   7   3   1        559.39        660.37        12.68 o
   9   3   1        921.44        928.14         9.00 o
  11   3   1        222.26        248.14         5.72 o
  13   3   1       1297.52       1313.81        12.80 o
  15   3   1         41.34         32.71         2.09 o
 -16   4   1          0.76         -0.80         1.05 o
 -14   4   1        171.38        171.18         5.56 o
 -12   4   1          1.28         -1.74         1.74 o
 -10   4   1         10.40          5.22         1.27 o
  -8   4   1         89.04         85.75         4.73 o
  -6   4   1        532.80        548.11        12.57 o
  -4   4   1        247.96        267.31         8.34 o
  -2   4   1        273.36        255.61         6.88 o
   0   4   1        103.91        107.64         3.86 o
   2   4   1       2088.64       2252.52        17.07 o
   4   4   1        716.13        680.41        11.40 o
   6   4   1          7.90          0.51         2.12 o
   8   4   1         77.58         86.02         3.10 o
  10   4   1          0.52          1.63         1.35 o
  12   4   1        643.22        651.18        12.86 o
  14   4   1        330.06        345.19         9.11 o
 -13   5   1        280.33        303.20         8.27 o
 -11   5   1        450.71        476.66        11.84 o
  -9   5   1         31.86         25.69         2.20 o
  -7   5   1         44.50         34.68         2.29 o
  -5   5   1         29.92         33.44         3.56 o
  -3   5   1         19.93         12.92         2.16 o
  -1   5   1         93.60         79.48         3.08 o
   1   5   1        265.20        276.48         4.87 o
   3   5   1         48.40         49.88         2.31 o
   5   5   1         77.31         80.79         3.61 o
   7   5   1       1263.08       1337.74        16.20 o
   9   5   1       1123.18       1197.15        14.21 o
  11   5   1        111.10         93.15         4.23 o
  13   5   1        413.39        432.53         9.32 o
 -12   6   1         17.11         19.22         2.48 o
 -10   6   1          7.95          5.81         1.63 o
  -8   6   1         69.22         51.67         3.57 o
  -6   6   1        286.39        286.42         5.95 o
  -4   6   1        342.51        358.71         9.26 o
  -2   6   1          0.08         -2.14         2.14 o
   0   6   1          5.37         13.18         1.53 o
   2   6   1        587.35        601.85         7.82 o
   4   6   1        340.31        326.80         7.08 o
   6   6   1         50.37         37.34         2.88 o
   8   6   1        180.55        179.03         5.55 o
  10   6   1         19.59         22.56         2.14 o
  12   6   1        359.89        361.69         6.43 o
  -9   7   1          0.61          1.61         0.98 o
  -7   7   1         12.61         13.29         2.00 o
  -5   7   1         65.73         61.23         3.11 o
  -3   7   1         32.01         33.13         3.01 o
  -1   7   1          0.15          2.46         1.22 o
   1   7   1        224.46        232.82         6.97 o
   3   7   1         14.97         13.00         1.93 o
   5   7   1        143.84        151.19         4.97 o
   7   7   1        328.00        308.98         5.87 o
   9   7   1        302.87        275.19        12.02 o
  -6   8   1         43.81         26.57         2.19 o
  -4   8   1          2.25         -0.82         0.82 o
  -2   8   1        148.60        133.29         5.37 o
   0   8   1         37.26         33.11         2.27 o
   2   8   1        272.45        262.67         5.41 o
   4   8   1         17.53         16.68         1.42 o
   6   8   1         38.04         41.29         2.30 o
 -18   0   2        123.55        126.45         5.20 o
 -16   0   2        392.75        409.98        13.63 o
 -14   0   2        371.82        262.95         8.00 o
 -12   0   2         42.67         36.26         2.69 o
 -10   0   2        100.03        110.52         7.83 o
  -8   0   2        196.74        298.27        10.85 o
  -6   0   2        780.83        682.16        11.83 o
  -4   0   2        278.65        254.40         5.77 o
  -2   0   2        328.40        254.05         5.56 o
   0   0   2       8000.47       7618.27        96.86 o
   2   0   2        744.21        777.37         8.55 o
   4   0   2          0.28          1.70         0.76 o
   6   0   2        295.88        267.82         8.77 o
   8   0   2        196.00        203.98         8.67 o
  10   0   2       3215.97       3295.30        55.58 o
  12   0   2       1427.33       1383.59        17.44 o
  14   0   2       1065.89       1092.59        18.82 o
  16   0   2         97.08        123.00         5.92 o
 -17   1   2        102.44        126.84         4.00 o
 -15   1   2        288.81        225.16         6.06 o
 -13   1   2        909.85        861.82         9.54 o
 -11   1   2         15.74         11.72         1.18 o
  -9   1   2          1.69          6.76         1.57 o
  -7   1   2       7706.82       8359.40        74.88 o
  -5   1   2       1519.47       1489.67        10.63 o
  -3   1   2       1351.00       1295.07        12.50 o
  -1   1   2      14337.70      14084.59        35.95 o
   1   1   2      29758.19      28900.79       243.79 o
   3   1   2       1599.54       1448.10        11.07 o
   5   1   2          0.72          1.41         0.87 o
   7   1   2         31.14         38.79         2.19 o
   9   1   2         26.73         25.16         2.86 o
  11   1   2          1.41          2.75         1.04 o
  13   1   2        201.29        179.81         4.43 o
  15   1   2         30.72         29.71         2.42 o
  17   1   2        169.39        258.93         4.13 o
 -16   2   2         82.35         76.45         3.00 o
 -14   2   2       1091.18        994.34        10.81 o
 -12   2   2         57.37         58.18         2.72 o
 -10   2   2        244.33        269.86         5.92 o
  -8   2   2        515.98        576.34        10.69 o
  -6   2   2        115.97        128.73         3.23 o
  -4   2   2       3715.31       3674.52        32.85 o
  -2   2   2       1213.93       1175.01        13.94 o
   0   2   2       4779.56       4768.40        22.44 o
   2   2   2        451.14        405.72         5.80 o
   4   2   2       2049.82       2067.57        26.87 o
   6   2   2        447.26        456.23         9.30 o
   8   2   2         10.03         11.75         2.11 o
  10   2   2       2021.15       1967.72        13.99 o
  12   2   2       2275.82       2256.13        15.56 o
  14   2   2        302.47        306.26         6.35 o
  16   2   2          4.89          8.43         1.50 o
 -17   3   2        161.17        177.77        11.57 o
 -15   3   2        603.40        570.90         9.01 o
 -13   3   2        169.77        168.33         5.22 o
 -11   3   2        188.03        179.65         5.98 o
  -9   3   2          2.25          2.31         1.35 o
  -7   3   2       6271.15       6758.44        69.08 o
  -5   3   2         55.37         56.62         2.70 o
  -3   3   2         23.06         13.89         1.70 o
  -1   3   2       4474.26       4818.50        24.50 o
   1   3   2       8422.91       8884.62        63.23 o
   3   3   2         16.48         16.07         1.34 o
   5   3   2        628.81        751.43         9.44 o
   7   3   2         88.96         91.53         5.21 o
   9   3   2         81.56         79.05         3.01 o
  11   3   2         52.75         44.99         2.93 o
  13   3   2          0.56          4.35         1.62 o
  15   3   2         12.47         12.95         1.82 o
 -16   4   2         72.78         62.17         3.29 o
 -14   4   2        569.90        541.83         9.81 o
 -12   4   2          0.51          0.09         1.71 o
 -10   4   2         53.07         51.31         3.01 o
  -8   4   2        264.64        247.40         4.33 o
  -6   4   2          1.28          1.48         2.11 o
  -4   4   2        376.48        417.93        10.64 o
  -2   4   2        138.94        149.80         4.92 o
   0   4   2       1732.51       1821.10        17.12 o
   2   4   2          0.96          0.17         1.29 o
   4   4   2        202.69        198.76         6.42 o
   6   4   2        118.10         93.07         3.12 o
   8   4   2         15.43         21.91         1.83 o
  10   4   2       1402.29       1412.40        17.67 o
  12   4   2       1278.73       1337.42        17.22 o
  14   4   2        307.17        315.65         6.64 o
 -15   5   2         82.91         62.33         4.21 o
 -13   5   2        543.98        574.34        11.24 o
 -11   5   2         12.23         11.14         2.17 o
  -9   5   2          7.23          9.79         1.46 o
  -7   5   2       1398.57       1451.91        21.99 o
  -5   5   2        242.58        237.32         5.01 o
  -3   5   2        203.20        202.44         5.54 o
  -1   5   2       2000.48       2138.89        16.91 o
   1   5   2       3506.87       3808.78        28.77 o
   3   5   2        186.97        171.17         4.61 o
   5   5   2         13.86          4.15         2.45 o
   7   5   2         63.74         74.15         3.71 o
   9   5   2         24.45         16.40         1.76 o
  11   5   2          5.86          4.65         1.83 o
  13   5   2        160.34        181.49         5.91 o
 -12   6   2         19.52         21.44         2.24 o
 -10   6   2          4.79          9.33         1.78 o
  -8   6   2         55.68         39.77         3.06 o
  -6   6   2         78.56         78.39         3.42 o
  -4   6   2          7.22          9.50         1.64 o
  -2   6   2          0.42         -1.17         1.17 o
   0   6   2        577.07        581.15         7.65 o
   2   6   2         33.45         29.67         1.93 o
   4   6   2          0.40          0.81         1.22 o
   6   6   2          5.94          4.69         1.47 o
   8   6   2         55.60         56.32         3.82 o
  10   6   2        904.15        887.06        13.92 o
  12   6   2        520.45        498.10         6.96 o
  -9   7   2          5.29          6.12         1.15 o
  -7   7   2        949.90        977.50        12.41 o
  -5   7   2          8.15          7.56         1.57 o
  -3   7   2          5.65          7.38         1.48 o
  -1   7   2        613.33        612.12        10.65 o
   1   7   2       1325.61       1325.79        21.72 o
   3   7   2          1.48          0.41         1.59 o
   5   7   2         52.33         60.98         3.88 o
   7   7   2          0.13          0.88         1.49 o
   9   7   2         11.01          5.28         1.02 o
  -6   8   2         11.28          9.73         1.77 o
  -4   8   2        139.54        140.31         3.92 o
  -2   8   2         29.80         23.32         2.11 o
   0   8   2        214.48        207.87         4.35 o
   2   8   2         14.82         14.34         1.67 o
   4   8   2        101.69        107.28         3.24 o
   6   8   2         45.96         49.60         2.79 o
 -18   0   3         12.80         16.66         2.26 o
 -16   0   3         34.70         30.69         2.61 o
 -14   0   3        155.28        134.85         4.54 o
 -12   0   3        189.76        164.89         5.37 o
 -10   0   3          5.94         -1.59         4.87 o
  -8   0   3        339.41        350.02        16.40 o
  -6   0   3       5372.00       5584.18        58.60 o
  -4   0   3        120.51        124.25         4.11 o
  -2   0   3       1097.80       1016.74        19.63 o
   0   0   3       9404.42       8770.26       207.55 o
   2   0   3         86.64         79.49         3.30 o
   4   0   3         37.57         40.52         2.98 o
   6   0   3         12.74         19.04         1.63 o
   8   0   3        357.19        384.98        13.41 o
  10   0   3       1937.52       2018.77        27.03 o
  12   0   3        124.10        131.06         5.67 o
  14   0   3          4.13          4.05         2.81 o
  16   0   3          2.56          1.74         1.71 o
 -17   1   3         49.59         42.36         2.68 o
 -15   1   3         90.10         79.05         3.06 o
 -13   1   3         34.77         40.94         2.14 o
 -11   1   3          1.88          2.62         1.08 o
  -9   1   3          0.02          0.07         1.42 o
  -7   1   3       3766.34       4070.46        26.74 o
  -5   1   3         61.55         63.56         2.38 o
  -3   1   3       2234.69       2101.16        14.79 o
  -1   1   3        205.88        197.72         4.26 o
   1   1   3        724.77        698.45         8.26 o
   3   1   3        610.75        565.01         6.88 o
   5   1   3        498.60        497.92         7.01 o
   7   1   3          9.44          5.76         1.22 o
   9   1   3        280.82        303.16         8.80 o
  11   1   3        118.09        110.91         4.20 o
  13   1   3        771.21        772.43         9.46 o
  15   1   3         16.55         21.45         2.45 o
  17   1   3        370.32        444.30         4.92 o
 -18   2   3         26.49         16.30         2.49 o
 -16   2   3         45.38         48.74         2.42 o
 -14   2   3          0.14          2.27         1.19 o
 -12   2   3        305.65        298.76         5.85 o
 -10   2   3         32.01         21.33         2.22 o
  -8   2   3       1397.69       1444.37        34.09 o
  -6   2   3        385.63        448.67         6.67 o
  -4   2   3        618.36        564.99         5.80 o
  -2   2   3        129.78        130.78         2.60 o
   0   2   3      15390.94      14936.46        84.91 o
   2   2   3       3836.89       3805.57        27.39 o
   4   2   3       1982.56       2047.98        23.75 o
   6   2   3          2.20         -1.07         1.07 o
   8   2   3         86.11        100.15         6.14 o
  10   2   3        653.03        643.96         7.53 o
  12   2   3        547.86        578.15         7.91 o
  14   2   3         17.37         17.04         1.78 o
  16   2   3          9.68          9.11         1.34 o
 -17   3   3         11.84         13.42         1.79 o
 -15   3   3          8.01          8.16         1.91 o
 -13   3   3          1.50          1.16         1.43 o
 -11   3   3          3.34          4.46         1.35 o
  -9   3   3        268.98        265.68         4.63 o
  -7   3   3        465.60        525.21         9.55 o
  -5   3   3        208.20        225.43         6.78 o
  -3   3   3        839.15        842.03         8.86 o
  -1   3   3         48.31         46.27         2.67 o
   1   3   3       1903.51       1898.58        14.47 o
   3   3   3       1587.48       1591.96        16.28 o
   5   3   3       1462.35       1466.14        16.21 o
   7   3   3         51.57         39.71         3.32 o
   9   3   3          9.15         11.75         1.28 o
  11   3   3         15.68         12.93         1.87 o
  13   3   3        200.51        193.03         5.04 o
  15   3   3          2.09          2.52         1.17 o
 -16   4   3          2.24          1.23         2.18 o
 -14   4   3         24.17         25.20         2.52 o
 -12   4   3        152.13        143.81         6.04 o
 -10   4   3          6.77          8.44         1.61 o
  -8   4   3        372.17        394.68         6.41 o
  -6   4   3        394.30        392.29        10.88 o
  -4   4   3        107.66        103.89         5.53 o
  -2   4   3         48.73         51.63         3.06 o
   0   4   3       3386.75       3526.70        28.39 o
   2   4   3        769.75        808.43        10.48 o
   4   4   3        482.02        524.56        13.80 o
   6   4   3         15.32         21.95         1.58 o
   8   4   3        110.03        110.05         3.21 o
  10   4   3        591.06        636.98         8.64 o
  12   4   3        253.97        256.79         7.53 o
  14   4   3          2.95          1.02         1.06 o
 -15   5   3         78.46         80.92         4.86 o
 -13   5   3         33.75         28.25         2.34 o
 -11   5   3          1.95          3.26         1.77 o
  -9   5   3          2.56          3.58         1.37 o
  -7   5   3        946.67        963.21        12.72 o
  -5   5   3         21.03          9.74         1.72 o
  -3   5   3        343.99        340.47         6.39 o
  -1   5   3         36.47         35.15         1.96 o
   1   5   3         12.39         21.96         1.36 o
   3   5   3          1.79          5.38         1.46 o
   5   5   3         61.18         46.67         2.82 o
   7   5   3          9.97          4.23         1.39 o
   9   5   3        137.58        130.91         4.20 o
  11   5   3        101.47        109.98         4.14 o
  13   5   3        415.61        447.34         7.89 o
 -12   6   3         76.70         72.48         3.59 o
 -10   6   3          8.57          6.20         1.74 o
  -8   6   3         45.01         47.72         3.30 o
  -6   6   3        435.36        436.65         8.76 o
  -4   6   3          2.96          1.51         1.07 o
  -2   6   3         62.62         60.55         2.82 o
   0   6   3        718.23        718.03         9.28 o
   2   6   3         31.09         30.89         2.38 o
   4   6   3         26.84         28.74         2.36 o
   6   6   3         51.00         56.26         3.08 o
   8   6   3         95.48         79.68         3.61 o
  10   6   3        552.25        576.96         9.19 o
  12   6   3         40.70         26.11         3.02 o
  -9   7   3         15.44         13.71         1.49 o
  -7   7   3        156.60        143.65         4.28 o
  -5   7   3         14.47         13.49         2.31 o
  -3   7   3         93.16         90.91         4.77 o
  -1   7   3          0.48          0.14         1.60 o
   1   7   3         79.96         73.93         4.02 o
   3   7   3        107.62        105.95         5.18 o
   5   7   3         68.15         73.09         4.16 o
   7   7   3          1.39          0.30         1.09 o
   9   7   3         12.01          8.34         1.32 o
  -6   8   3         19.64         12.72         2.62 o
  -4   8   3         42.30         33.89         1.94 o
  -2   8   3         15.72         12.70         2.26 o
   0   8   3        665.82        619.15         9.18 o
   2   8   3        217.13        226.19         5.61 o
   4   8   3        146.88        156.57         3.45 o
 -18   0   4        148.27        140.20         5.25 o
 -16   0   4         36.62         46.88         4.53 o
 -14   0   4        455.26        416.69        10.16 o
 -12   0   4        200.24        177.75         5.55 o
 -10   0   4         69.13         60.26         6.90 o
  -8   0   4        426.59        446.18        13.10 o
  -6   0   4       1363.50       1338.22        34.42 o
  -4   0   4        637.84        540.15         8.37 o
  -2   0   4       5018.39       4606.45        46.93 o
   0   0   4       2217.11       2135.82        29.47 o
   2   0   4       7607.86       7208.37        59.69 o
   4   0   4        516.63        600.50         8.27 o
   6   0   4       1666.16       1760.85        27.55 o
   8   0   4        161.73        198.16         9.96 o
  10   0   4       6235.55       6166.44        38.07 o
  12   0   4        718.69        682.09        12.85 o
  14   0   4          1.27          2.45         1.75 o
  16   0   4         24.39         27.71         3.72 o
 -17   1   4         13.81         19.31         1.78 o
 -15   1   4         77.46         82.29         3.06 o
 -13   1   4         30.06         25.80         1.81 o
 -11   1   4         74.00         77.37         2.22 o
  -9   1   4         82.75         92.12         4.95 o
  -7   1   4       2481.98       2522.34        19.75 o
  -5   1   4        286.44        284.15         4.92 o
  -3   1   4       1382.75       1290.94        11.00 o
  -1   1   4         76.05         79.62         1.92 o
   1   1   4       2224.02       2192.41        19.18 o
   3   1   4       6721.84       6731.04        27.24 o
   5   1   4       1041.69       1204.99        13.89 o
   7   1   4         13.06         17.80         2.35 o
   9   1   4        208.82        200.75         7.70 o
  11   1   4        732.59        755.83        10.79 o
  13   1   4         38.23         37.46         2.40 o
  15   1   4         54.92         46.96         2.73 o
  17   1   4       1003.82       1230.97         8.93 o
 -18   2   4          0.63         -0.36         1.54 o
 -16   2   4         12.01         10.24         1.39 o
 -14   2   4        336.36        290.32         5.83 o
 -12   2   4         25.38         19.57         1.78 o
 -10   2   4        175.31        167.70         4.31 o
  -8   2   4       2255.66       2314.99        29.77 o
  -6   2   4        212.82        251.26         5.24 o
  -4   2   4       1005.43        963.02        16.59 o
  -2   2   4         19.73         12.97         1.07 o
   0   2   4        646.10        590.70         8.70 o
   2   2   4       1436.99       1350.81        15.62 o
   4   2   4        584.65        673.62        11.12 o
   6   2   4       2130.79       2303.11        23.21 o
   8   2   4         52.94         41.61         3.45 o
  10   2   4       7298.81       7041.83        46.79 o
  12   2   4        340.98        338.72         6.97 o
  14   2   4         18.86         15.42         1.89 o
  16   2   4         25.27         29.01         2.02 o
 -17   3   4        133.14        145.92         5.16 o
 -15   3   4         15.33         19.54         2.31 o
 -13   3   4         75.79         72.82         3.12 o
 -11   3   4         48.03         38.39         2.68 o
  -9   3   4        478.34        521.82         6.49 o
  -7   3   4        608.46        656.58        10.38 o
  -5   3   4        220.29        202.30         5.49 o
  -3   3   4         79.85         79.61         2.66 o
  -1   3   4        246.31        214.21         5.55 o
   1   3   4         12.02         14.56         1.82 o
   3   3   4       1053.51       1048.72        15.94 o
   5   3   4        441.66        498.11         9.84 o
   7   3   4        248.94        242.50         8.09 o
   9   3   4        771.00        749.44         8.34 o
  11   3   4       1098.95       1147.21        13.52 o
  13   3   4         33.10         27.29         2.04 o
  15   3   4          0.72         -0.63         1.15 o
 -16   4   4          0.28          4.40         1.51 o
 -14   4   4        264.70        258.73         6.78 o
 -12   4   4         49.18         45.66         3.12 o
 -10   4   4         30.39         24.72         2.03 o
  -8   4   4        844.99        908.82         9.50 o
  -6   4   4        353.18        386.02         8.12 o
  -4   4   4        387.79        419.89        10.99 o
  -2   4   4         96.43         79.36         4.21 o
   0   4   4          4.07          7.89         5.88 o
   2   4   4       1112.30       1124.94        20.17 o
   4   4   4        285.13        316.59        11.94 o
   6   4   4        619.61        639.35         7.13 o
   8   4   4          0.12          1.01         0.91 o
  10   4   4       4071.03       4115.74        24.48 o
  12   4   4        248.58        259.94         7.28 o
  14   4   4          2.75          1.49         1.25 o
 -13   5   4          8.31          8.79         1.84 o
 -11   5   4         48.32         52.46         3.17 o
  -9   5   4          0.10         -0.93         1.49 o
  -7   5   4        818.76        824.52        11.87 o
  -5   5   4         70.36         65.68         3.30 o
  -3   5   4        321.70        332.62         6.07 o
  -1   5   4        143.69        152.67         3.78 o
   1   5   4        304.97        281.76         4.77 o
   3   5   4       1053.66       1098.27        14.20 o
   5   5   4        236.85        212.91         5.41 o
   7   5   4          0.00         -0.02         1.13 o
   9   5   4         31.84         25.42         2.10 o
  11   5   4        265.13        247.47         5.74 o
  13   5   4         38.37         38.83         3.64 o
 -12   6   4        103.41        103.36        11.39 o
 -10   6   4          9.22         10.99         1.55 o
  -8   6   4        184.00        186.56         6.08 o
  -6   6   4        263.64        275.60         7.66 o
  -4   6   4         83.89         87.56         4.61 o
  -2   6   4        171.43        163.05         5.07 o
   0   6   4        108.34        113.44         4.03 o
   2   6   4        676.58        668.32        10.90 o
   4   6   4         89.79         85.96         3.74 o
   6   6   4        147.60        152.61         5.08 o
   8   6   4         51.15         44.85         2.59 o
  10   6   4       1651.82       1666.32        24.48 o
  -9   7   4         54.09         59.16         2.68 o
  -7   7   4        225.31        220.84         5.57 o
  -5   7   4         20.31         17.11         2.58 o
  -3   7   4         54.99         50.35         3.87 o
  -1   7   4          0.01          1.13         1.70 o
   1   7   4          9.59          9.71         2.08 o
   3   7   4        306.08        283.23        10.27 o
   5   7   4        115.95        106.81         4.84 o
   7   7   4         38.03         45.57         2.68 o
   9   7   4        108.28        113.91         6.29 o
  -6   8   4         57.42         39.28         3.64 o
  -4   8   4         73.76         78.52         3.31 o
  -2   8   4          1.64          0.28         1.11 o
   0   8   4         11.64         12.26         1.30 o
   2   8   4         63.37         48.89         2.47 o
   4   8   4         68.30         62.75         2.11 o
 -18   0   5          5.25         16.19         4.78 o
 -16   0   5         17.45         18.81         2.36 o
 -14   0   5       1478.38       1326.99        28.30 o
 -12   0   5        256.08        287.75         7.06 o
 -10   0   5         34.34         27.23         5.25 o
  -8   0   5        487.92        486.26        24.49 o
  -6   0   5        775.74        742.01        38.42 o
  -4   0   5        243.38        283.90         9.13 o
  -2   0   5       3950.27       3728.37        43.43 o
   0   0   5       2787.36       2725.73        19.39 o
   2   0   5        174.41        141.02         5.16 o
   4   0   5        907.88        956.35        16.10 o
   6   0   5        872.54        933.96        13.90 o
   8   0   5        370.05        348.49        13.41 o
  10   0   5       3851.19       3755.71        43.02 o
  12   0   5          2.86         -1.00         1.56 o
  14   0   5          1.53          5.00         2.41 o
  16   0   5        472.61        504.28         9.42 o
 -17   1   5         21.56         19.59         1.94 o
 -15   1   5         90.35         81.70         3.41 o
 -13   1   5        790.41        736.19         8.37 o
 -11   1   5        563.47        532.64         6.75 o
  -9   1   5        233.48        207.70         7.76 o
  -7   1   5         53.32         87.88         4.50 o
  -5   1   5        373.28        366.41         6.35 o
  -3   1   5        761.19        764.96         8.55 o
  -1   1   5       1480.50       1403.62         8.71 o
   1   1   5        546.43        539.05         6.69 o
   3   1   5        199.33        224.52         4.93 o
   5   1   5         54.63         37.42         2.72 o
   7   1   5        175.13        208.34         5.60 o
   9   1   5          0.01         -1.03         1.13 o
  11   1   5         19.17         13.81         2.28 o
  13   1   5        154.04        155.90         4.71 o
  15   1   5         25.37         29.53         2.12 o
 -16   2   5         23.31         18.90         2.01 o
 -14   2   5        688.74        641.43         9.43 o
 -12   2   5         15.33          8.07         1.30 o
 -10   2   5        597.39        588.93         7.48 o
  -8   2   5         40.78         42.96         3.34 o
  -6   2   5        730.47        716.51         9.75 o
  -4   2   5       2181.20       2156.51        20.88 o
  -2   2   5         51.89         55.05         2.09 o
   0   2   5        129.02        117.62         2.92 o
   2   2   5         91.07         73.79         3.24 o
   4   2   5          0.02          4.03         2.25 o
   6   2   5       2515.77       2709.81        72.53 o
   8   2   5          0.83          1.68         1.00 o
  10   2   5       2549.97       2530.74        20.83 o
  12   2   5         52.41         49.51         3.00 o
  14   2   5        146.81        149.91         5.08 o
  16   2   5         85.40         93.91         3.07 o
 -17   3   5         42.52         40.83         2.90 o
 -15   3   5         13.13         12.75         2.06 o
 -13   3   5        168.33        159.59         4.52 o
 -11   3   5         27.37         28.37         2.10 o
  -9   3   5        682.10        669.91        10.61 o
  -7   3   5         48.43         58.34         3.91 o
  -5   3   5          0.01          1.42         0.99 o
  -3   3   5         46.61         60.33         2.42 o
  -1   3   5         10.09         16.83         1.90 o
   1   3   5        359.09        340.89         8.52 o
   3   3   5         19.22         19.13         2.48 o
   5   3   5         93.77         88.66         5.57 o
   7   3   5         67.85         59.20         2.17 o
   9   3   5         73.15         64.15         2.81 o
  11   3   5         12.02         10.59         2.41 o
  13   3   5         15.07         16.91         2.26 o
  15   3   5        194.51        215.96         6.29 o
 -16   4   5         24.94         24.09         2.04 o
 -14   4   5        581.92        579.59         9.55 o
 -12   4   5          0.15          1.57         1.45 o
 -10   4   5        149.63        167.59         4.71 o
  -8   4   5         99.06         93.42         2.91 o
  -6   4   5        225.78        208.93         6.34 o
  -4   4   5        451.28        481.03        12.77 o
  -2   4   5        317.81        310.05         8.18 o
   0   4   5        167.72        152.57         5.75 o
   2   4   5          4.20          3.66         2.47 o
   4   4   5         37.01         28.84         2.10 o
   6   4   5        882.55        895.01        13.00 o
   8   4   5          0.37          1.24         1.00 o
  10   4   5       1548.59       1673.64        18.15 o
  12   4   5         15.74         17.01         2.81 o
  14   4   5         36.65         35.07         2.35 o
 -13   5   5        492.04        497.62         7.45 o
 -11   5   5        366.10        394.56         7.58 o
  -9   5   5         90.87         94.47         3.60 o
  -7   5   5         22.27         21.02         2.03 o
  -5   5   5        147.63        141.29         7.08 o
  -3   5   5        129.64        115.44         4.46 o
  -1   5   5        173.74        152.09         3.51 o
   1   5   5          0.79         -1.19         1.19 o
   3   5   5         36.16         35.87         2.86 o
   5   5   5         60.12         62.28         2.94 o
   7   5   5        113.23        110.85         3.62 o
   9   5   5         24.37         29.68         2.27 o
  11   5   5         13.75         19.41         2.24 o
  13   5   5        112.08        110.80         4.17 o
 -12   6   5         43.66         40.78         3.12 o
 -10   6   5         13.90         15.44         2.13 o
  -8   6   5         68.64         64.77         4.08 o
  -6   6   5         31.47         25.94         2.72 o
  -4   6   5         25.71         27.60         2.32 o
  -2   6   5        333.87        345.80         7.27 o
   0   6   5        195.39        187.91         5.13 o
   2   6   5          6.85          8.95         1.60 o
   4   6   5        111.15         92.11         3.77 o
   6   6   5        163.95        173.97         7.32 o
   8   6   5         37.38         44.15         2.40 o
  10   6   5        986.69        992.58        29.35 o
  -9   7   5        124.62        121.56         3.06 o
  -7   7   5         12.73         10.63         1.48 o
  -5   7   5         17.70         12.57         1.77 o
  -3   7   5          0.71          0.51         1.44 o
  -1   7   5          5.66          5.77         2.01 o
   1   7   5          7.57          7.53         1.60 o
   3   7   5          1.07          3.31         1.86 o
   5   7   5          2.63          5.05         1.68 o
   7   7   5          0.36          1.05         0.88 o
  -4   8   5        128.63        125.16         4.14 o
  -2   8   5          0.65         -0.27         1.11 o
   0   8   5          5.14          3.75         1.04 o
   2   8   5          4.16          4.45         1.07 o
   4   8   5          2.43          3.45         1.31 o
 -18   0   6         81.00         88.95         6.08 o
 -16   0   6         34.70         30.66         2.69 o
 -14   0   6        210.45        179.87         6.12 o
 -12   0   6        808.53        708.60        13.01 o
 -10   0   6       2905.16       2903.87        47.04 o
  -8   0   6          0.41          1.80         2.79 o
  -6   0   6        194.55        192.58         9.44 o
  -4   0   6      15333.80      15587.96       305.45 o
  -2   0   6        677.58        725.68        21.22 o
   0   0   6        801.83        678.61        14.72 o
   2   0   6       1442.68       1349.74        19.00 o
   4   0   6       6455.22       6747.11       159.10 o
   6   0   6        386.50        309.83        11.68 o
   8   0   6         18.49         12.30         3.01 o
  10   0   6        900.90        854.55        17.51 o
  12   0   6        457.81        449.76        14.73 o
  14   0   6        511.45        509.78        18.76 o
  16   0   6        145.21        166.09         8.39 o
 -17   1   6        135.50        160.78         5.35 o
 -15   1   6        248.47        237.93         5.32 o
 -13   1   6        100.59         82.34         2.97 o
 -11   1   6        988.85       1008.56         9.46 o
  -9   1   6          6.68          6.08         2.25 o
  -7   1   6          8.67         18.64         2.52 o
  -5   1   6       1222.44       1410.22        16.06 o
  -3   1   6       1867.22       1878.46        30.78 o
  -1   1   6        171.76        138.38         2.74 o
   1   1   6         27.04         29.45         1.45 o
   3   1   6       6155.80       6593.39        66.35 o
   5   1   6       2182.24       2522.42        21.33 o
   7   1   6         33.03         29.81         2.87 o
   9   1   6        166.79        144.09         4.03 o
  11   1   6       2983.96       2905.87        30.11 o
  13   1   6         74.94         72.55         3.64 o
  15   1   6         21.73         24.07         1.94 o
 -16   2   6        228.15        224.08         4.83 o
 -14   2   6          0.77          1.49         1.47 o
 -12   2   6       1756.46       1708.34        14.21 o
 -10   2   6       1404.21       1382.52        11.71 o
  -8   2   6         33.93         30.15         3.66 o
  -6   2   6        139.00        126.19         4.42 o
  -4   2   6       4238.18       4478.35        32.17 o
  -2   2   6         31.39         28.42         1.63 o
   0   2   6        104.36         97.20         3.06 o
   2   2   6          3.72          2.40         1.81 o
   4   2   6       1332.43       1426.98        18.01 o
   6   2   6          7.01         13.49         2.33 o
   8   2   6          2.20          5.33         1.57 o
  10   2   6       1231.07       1202.27        14.94 o
  12   2   6         53.89         48.90         3.77 o
  14   2   6         77.64         76.73         3.53 o
  16   2   6         30.56         36.55         2.39 o
 -17   3   6         29.21         36.42         2.69 o
 -15   3   6         10.43         10.03         1.53 o
 -13   3   6        514.10        510.44         9.81 o
 -11   3   6       1112.98       1165.57        13.33 o
  -9   3   6          2.91          2.66         0.99 o
  -7   3   6        217.18        218.39         7.42 o
  -5   3   6         57.49         83.85         3.74 o
  -3   3   6       1538.38       1520.75        23.07 o
  -1   3   6        112.54         94.74         4.12 o
   1   3   6          0.70          1.40         1.04 o
   3   3   6       1407.11       1522.67        21.75 o
   5   3   6       2934.28       3097.24        37.88 o
   7   3   6         50.53         42.94         2.15 o
   9   3   6        156.87        163.63         4.68 o
  11   3   6       3199.76       3191.21        30.86 o
  13   3   6          6.10          6.46         1.62 o
  15   3   6        134.17        145.62         4.81 o
 -16   4   6        108.91         84.47         5.03 o
 -14   4   6         16.97         16.24         1.97 o
 -12   4   6        923.91        948.00        12.59 o
 -10   4   6        953.60        985.26        11.14 o
  -8   4   6         15.74         18.26         1.68 o
  -6   4   6          2.21          5.57         1.20 o
  -4   4   6       2352.38       2375.57        38.33 o
  -2   4   6          4.81          9.42         1.98 o
   0   4   6         73.07         70.98         4.23 o
   2   4   6         22.21         13.41         3.80 o
   4   4   6        981.62       1031.23        13.24 o
   6   4   6          1.60          2.37         0.94 o
   8   4   6          2.97          3.52         1.28 o
  10   4   6        694.90        727.19        11.75 o
  12   4   6         90.67         95.84         5.04 o
  14   4   6         91.54         96.23         3.96 o
 -13   5   6         28.26         25.03         1.74 o
 -11   5   6        260.38        276.84         7.05 o
  -9   5   6          1.01          0.54         1.16 o
  -7   5   6          0.14          0.78         1.04 o
  -5   5   6        539.64        592.12        11.91 o
  -3   5   6        110.30        113.71         4.14 o
  -1   5   6          0.01         -0.46         1.33 o
   1   5   6         42.16         37.31         2.01 o
   3   5   6       1841.94       1809.28        16.30 o
   5   5   6        353.39        371.08         6.96 o
   7   5   6         35.75         46.67         2.20 o
   9   5   6        127.51        122.06         4.73 o
  11   5   6       1166.70       1193.63        16.63 o
 -12   6   6        396.36        384.69         9.95 o
 -10   6   6        544.09        531.99         9.59 o
  -8   6   6          0.16         -0.27         1.43 o
  -6   6   6         36.23         32.36         3.09 o
  -4   6   6       1335.11       1413.91        14.46 o
  -2   6   6          9.77         13.50         1.82 o
   0   6   6         76.77         74.66         3.32 o
   2   6   6         72.02         69.10         3.33 o
   4   6   6        802.44        840.10        10.47 o
   6   6   6         13.59         18.05         1.90 o
   8   6   6         11.14         13.86         1.37 o
  10   6   6        342.03        340.94         6.73 o
  -9   7   6          3.02          1.19         0.89 o
  -7   7   6         36.18         30.20         2.19 o
  -5   7   6        136.36        124.60         4.74 o
  -3   7   6        135.70        128.32         5.38 o
  -1   7   6          0.03         -1.02         1.70 o
   1   7   6          0.12          1.05         1.42 o
   3   7   6        568.19        547.39        10.38 o
   5   7   6        370.06        391.67         7.58 o
   7   7   6          2.78          2.14         1.14 o
  -4   8   6        177.63        154.37         3.85 o
  -2   8   6         12.16          9.58         1.37 o
   0   8   6         31.84         28.54         1.64 o
   2   8   6          6.18          6.81         1.02 o
 -18   0   7          0.08          1.11         1.80 o
 -16   0   7        127.09        154.47         5.33 o
 -14   0   7        175.81        172.51         5.93 o
 -12   0   7         41.79         28.46         3.03 o
 -10   0   7        289.20        246.77         6.74 o
  -8   0   7        826.41        812.26        33.06 o
  -6   0   7       2352.43       2304.66        34.22 o
  -4   0   7        260.73        290.44        24.81 o
  -2   0   7        273.01        329.85        15.70 o
   0   0   7      10100.34      10213.06        61.18 o
   2   0   7        442.91        519.47        25.89 o
   4   0   7        299.56        338.12        29.77 o
   6   0   7         78.76         82.77        10.33 o
   8   0   7         12.25         12.12         2.24 o
  10   0   7       3616.68       3565.96        78.91 o
  12   0   7        708.88        679.71        17.95 o
  14   0   7         74.67         80.05         3.91 o
 -17   1   7          0.55          1.04         0.75 o
 -15   1   7         39.32         58.96         2.99 o
 -13   1   7        998.83        914.45        10.68 o
 -11   1   7        106.96        115.48         3.41 o
  -9   1   7        322.83        316.36        10.59 o
  -7   1   7        758.07        752.26        13.89 o
  -5   1   7         45.43         50.30         3.42 o
  -3   1   7        381.47        383.32         8.78 o
  -1   1   7          8.24          8.17         1.03 o
   1   1   7         14.70          8.09         1.76 o
   3   1   7       2833.37       3134.05        27.80 o
   5   1   7        119.88        129.58         6.67 o
   7   1   7        122.21        114.06         6.43 o
   9   1   7        283.91        296.81         6.25 o
  11   1   7       1394.24       1451.00        18.36 o
  13   1   7        488.25        479.11         8.37 o
  15   1   7         43.51         48.71         2.50 o
 -16   2   7          2.65          1.66         1.11 o
 -14   2   7          0.08         -1.59         1.59 o
 -12   2   7        114.40        106.00         3.78 o
 -10   2   7         59.28         58.68         2.62 o
  -8   2   7         22.22         22.63         2.71 o
  -6   2   7        144.64        154.78         5.09 o
  -4   2   7        777.19        818.62        11.31 o
  -2   2   7        739.48        820.50        10.19 o
   0   2   7       2782.69       2894.38        18.05 o
   2   2   7        244.23        242.09         7.20 o
   4   2   7        908.22        916.43        17.05 o
   6   2   7         55.38         46.31         3.96 o
   8   2   7         45.36         51.46         2.58 o
  10   2   7       1599.36       1634.88        20.29 o
  12   2   7        147.79        150.65         7.31 o
  14   2   7        182.51        175.05         4.42 o
 -15   3   7        209.94        243.01         7.68 o
 -13   3   7       1016.55       1030.69        13.75 o
 -11   3   7         38.55         43.51         2.61 o
  -9   3   7        690.60        680.87         7.68 o
  -7   3   7       1190.79       1200.52        18.81 o
  -5   3   7         19.62         22.61         2.58 o
  -3   3   7         44.92         50.10         2.78 o
  -1   3   7        132.04        112.83         4.88 o
   1   3   7        468.42        410.95         9.19 o
   3   3   7       3330.09       3589.97        38.13 o
   5   3   7         24.05         31.03         2.79 o
   7   3   7        173.65        173.67         4.51 o
   9   3   7        626.92        605.77        10.57 o
  11   3   7        416.58        434.33        10.44 o
  13   3   7        128.54        123.09         4.11 o
 -14   4   7          6.77          7.13         1.38 o
 -12   4   7         48.59         41.59         3.32 o
 -10   4   7         42.73         48.98         3.09 o
  -8   4   7         52.79         50.29         2.27 o
  -6   4   7        179.55        175.31         3.82 o
  -4   4   7        226.32        246.71         4.80 o
  -2   4   7        340.37        384.23         8.43 o
   0   4   7       1798.40       1843.52        19.54 o
   2   4   7         37.77         56.78         2.73 o
   4   4   7        303.16        295.15         5.94 o
   6   4   7         26.27         20.56         1.82 o
   8   4   7          7.74          4.06         1.40 o
  10   4   7       1293.43       1304.88        14.88 o
  12   4   7        181.06        185.16         8.29 o
 -13   5   7        355.64        361.50         6.89 o
 -11   5   7         53.52         51.92         4.35 o
  -9   5   7         59.53         58.11         2.98 o
  -7   5   7         64.28         74.04         3.29 o
  -5   5   7         77.19         76.48         3.49 o
  -3   5   7         36.59         34.02         2.24 o
  -1   5   7         13.86         12.30         1.30 o
   1   5   7         24.43         25.33         1.92 o
   3   5   7        403.66        415.39         7.18 o
   5   5   7         15.44         14.78         1.61 o
   7   5   7         46.90         56.15         3.53 o
   9   5   7         38.80         31.66         2.44 o
  11   5   7        828.09        879.80        14.92 o
 -12   6   7         27.95         32.35         3.46 o
 -10   6   7         71.87         75.33         3.44 o
  -8   6   7        102.72        110.96         5.23 o
  -6   6   7        234.95        260.53         8.52 o
  -4   6   7         88.88         89.37         3.74 o
  -2   6   7        117.44        123.11         4.27 o
   0   6   7       1047.83       1084.67        17.21 o
   2   6   7          2.83          0.67         0.93 o
   4   6   7         35.33         32.80         2.49 o
   6   6   7          0.11          0.36         1.23 o
   8   6   7          2.45          2.49         1.16 o
  10   6   7       1033.73       1018.10        15.65 o
  -9   7   7         94.65         84.50         3.64 o
  -7   7   7        106.15        110.72         4.70 o
  -5   7   7          3.14          1.91         1.68 o
  -3   7   7         15.95         13.66         2.15 o
  -1   7   7          0.77          1.91         1.39 o
   1   7   7          0.61          1.86         1.50 o
   3   7   7        338.40        353.52         7.84 o
   5   7   7          0.92          0.74         1.44 o
   7   7   7         40.94         36.55         3.85 o
  -2   8   7        106.34         95.50         5.49 o
   0   8   7        136.54        123.76         6.15 o
 -18   0   8        354.76        310.66         9.37 o
 -16   0   8          0.06         -0.02         1.51 o
 -14   0   8         63.74         59.34         4.22 o
 -12   0   8        553.60        574.33        10.80 o
 -10   0   8         79.45         65.55         3.73 o
  -8   0   8         93.46         77.47        11.47 o
  -6   0   8         94.75         57.53         6.98 o
  -4   0   8       7149.38       7840.64       133.18 o
  -2   0   8        272.18        321.78        18.18 o
   0   0   8        982.49       1189.56        34.89 o
   2   0   8          8.41         14.07         3.72 o
   4   0   8        824.36        999.11        38.75 o
   6   0   8        393.64        385.13        22.46 o
   8   0   8          3.38          0.31         2.39 o
  10   0   8        306.31        299.81        12.02 o
  12   0   8          3.82         -0.79         1.84 o
  14   0   8        148.31        142.77         4.51 o
 -17   1   8         14.41         17.61         1.27 o
 -15   1   8        156.04        135.16         4.27 o
 -13   1   8          2.05         -1.58         1.58 o
 -11   1   8       7565.13       7502.83        40.49 o
  -9   1   8        786.90        819.88         8.49 o
  -7   1   8        623.39        620.53        13.85 o
  -5   1   8        171.02        169.71         6.34 o
  -3   1   8        853.70        977.47        15.07 o
  -1   1   8        526.00        605.04        10.59 o
   1   1   8        520.24        523.90         9.67 o
   3   1   8        198.80        205.04         8.16 o
   5   1   8        245.56        230.24         9.20 o
   7   1   8        234.83        230.83         5.83 o
   9   1   8        470.66        444.37         9.64 o
  11   1   8         15.13         21.28         2.27 o
  13   1   8        114.88        120.96         3.96 o
  15   1   8          0.23          0.33         0.83 o
 -16   2   8         64.70         79.43         3.52 o
 -14   2   8         58.03         60.33         3.77 o
 -12   2   8        944.32        984.17        10.99 o
 -10   2   8        111.06        111.24         3.75 o
  -8   2   8        136.50        134.17         3.58 o
  -6   2   8        343.42        287.74         6.95 o
  -4   2   8       4494.97       4878.46        46.58 o
  -2   2   8       1524.83       1592.26        40.29 o
   0   2   8          1.13          2.32         1.30 o
   2   2   8        214.41        200.48         7.36 o
   4   2   8        504.06        554.58        14.13 o
   6   2   8          1.20          0.82         1.65 o
   8   2   8        284.19        281.52         6.76 o
  10   2   8        874.85        878.29        16.60 o
  12   2   8          8.68         12.44         2.52 o
  14   2   8         51.82         46.95         2.55 o
 -15   3   8         52.81         38.98         2.67 o
 -13   3   8          2.91          4.13         1.52 o
 -11   3   8       7296.67       7505.12        33.54 o
  -9   3   8         97.39        100.14         3.21 o
  -7   3   8         46.18         40.96         2.14 o
  -5   3   8         69.53         64.32         4.24 o
  -3   3   8         83.88        105.60         4.58 o
  -1   3   8          0.05         -0.90         1.16 o
   1   3   8          0.93          4.67         2.17 o
   3   3   8        268.53        256.37         7.35 o
   5   3   8        379.83        374.95         6.32 o
   7   3   8        611.49        580.15         9.53 o
   9   3   8         20.77         18.84         2.49 o
  11   3   8         24.64         19.65         2.57 o
  13   3   8         99.94        104.48         3.27 o
 -14   4   8         20.08         16.15         1.66 o
 -12   4   8        579.77        597.64        10.95 o
 -10   4   8         22.01         25.75         2.20 o
  -8   4   8          1.44          0.26         1.24 o
  -6   4   8         42.62         46.23         2.37 o
  -4   4   8       2394.97       2466.77        25.73 o
  -2   4   8        403.83        437.81         5.68 o
   0   4   8         46.78         48.54         2.19 o
   2   4   8         48.27         40.13         1.91 o
   4   4   8        412.69        433.21         7.81 o
   6   4   8         20.53         20.84         1.93 o
   8   4   8         70.59         66.52         3.40 o
  10   4   8        438.56        429.82         9.12 o
  12   4   8          2.48          3.52         1.88 o
 -13   5   8         17.07         12.79         1.19 o
 -11   5   8       2862.52       3021.06        24.72 o
  -9   5   8        480.16        492.70        10.38 o
  -7   5   8        207.08        206.60         6.51 o
  -5   5   8         24.40         19.03         1.98 o
  -3   5   8        254.36        258.27         6.06 o
  -1   5   8        199.63        184.80         4.37 o
   1   5   8        132.69        111.58         3.50 o
   3   5   8         46.79         43.34         2.47 o
   5   5   8         65.49         74.90         3.05 o
   7   5   8         25.09         22.85         2.38 o
   9   5   8        314.00        333.76         9.03 o
  11   5   8         16.55         18.20         5.14 o
 -10   6   8          4.84          4.63         1.36 o
  -8   6   8         32.63         33.24         3.40 o
  -6   6   8          1.35          5.34         2.28 o
  -4   6   8       1132.33       1222.32        19.45 o
  -2   6   8         70.30         62.63         3.31 o
   0   6   8        175.49        172.26         4.85 o
   2   6   8          2.17          1.91         1.21 o
   4   6   8        166.73        160.99         4.89 o
   6   6   8         45.67         42.18         2.68 o
   8   6   8          2.26          0.39         3.41 o
  -7   7   8         42.41         41.08         2.76 o
  -5   7   8          3.49          3.05         1.68 o
  -3   7   8         71.63         66.96         3.08 o
  -1   7   8         10.07          6.69         1.48 o
   1   7   8          1.09          1.60         1.29 o
   3   7   8         71.16         71.17         3.29 o
   5   7   8         56.67         60.55         3.12 o
 -16   0   9        159.38        167.67         4.96 o
 -14   0   9        114.79        104.80         5.23 o
 -12   0   9        256.25        277.82         7.63 o
 -10   0   9        106.30         85.08         5.02 o
  -8   0   9        884.11        949.01        55.94 o
  -6   0   9        126.81        112.26         9.75 o
  -4   0   9       1335.11       1470.57        60.55 o
  -2   0   9        328.14        339.49        15.49 o
   0   0   9        219.26        238.55        13.39 o
   2   0   9       1662.69       1827.33        53.99 o
   4   0   9        335.73        424.39        21.52 o
   6   0   9        119.50        100.60         5.64 o
   8   0   9        120.49        110.39         6.76 o
  10   0   9        262.36        249.01        10.91 o
  12   0   9         76.10         57.08         4.94 o
  14   0   9         31.25         21.49         1.64 o
 -17   1   9        104.99        138.90         2.96 o
 -15   1   9        147.05        131.22         4.95 o
 -13   1   9        193.86        167.43         4.93 o
 -11   1   9       2572.02       2671.78        20.60 o
  -9   1   9         15.63         12.98         1.50 o
  -7   1   9        314.23        310.51        10.22 o
  -5   1   9          0.44         -0.36         1.95 o
  -3   1   9        537.37        624.99        22.47 o
  -1   1   9        612.39        705.90        23.26 o
   1   1   9        198.19        266.75        10.52 o
   3   1   9          1.07          2.45         2.92 o
   5   1   9         17.80         25.88         3.29 o
   7   1   9         78.49         74.34         4.12 o
   9   1   9        507.04        463.60         9.97 o
  11   1   9        231.20        231.85         7.13 o
  13   1   9         94.74         89.35         3.41 o
 -16   2   9        111.71        121.66         3.17 o
 -14   2   9          0.93          0.15         1.30 o
 -12   2   9          0.31          1.22         1.24 o
 -10   2   9        646.87        633.55         9.21 o
  -8   2   9        260.10        255.20         5.06 o
  -6   2   9         29.46         26.78         2.79 o
  -4   2   9       2920.81       3038.40        24.73 o
  -2   2   9       1432.47       1424.48        17.46 o
   0   2   9          6.34          8.00         2.74 o
   2   2   9        617.16        648.63        14.94 o
   4   2   9       1500.08       1630.34        27.42 o
   6   2   9         95.83        100.00         3.47 o
   8   2   9         11.25         11.00         1.71 o
  10   2   9        358.69        334.11        10.19 o
  12   2   9        199.20        180.07         5.45 o
  14   2   9         29.95         37.52         1.95 o
 -15   3   9        246.40        227.74         5.47 o
 -13   3   9          1.82          0.90         1.20 o
 -11   3   9        890.40        932.37        10.80 o
  -9   3   9        156.99        155.81         4.27 o
  -7   3   9        294.82        285.94         5.35 o
  -5   3   9         74.95         72.27         2.60 o
  -3   3   9        953.48       1092.77        15.42 o
  -1   3   9         59.16         81.97         5.22 o
   1   3   9        146.75        146.75         4.73 o
   3   3   9         24.59         32.59         2.54 o
   5   3   9        177.82        170.38         4.52 o
   7   3   9         77.68         66.87         3.39 o
   9   3   9        137.22        123.06         6.01 o
  11   3   9        176.33        180.72         8.38 o
  13   3   9          1.90          2.42         1.03 o
 -14   4   9          8.88          4.12         1.52 o
 -12   4   9         16.99         17.50         1.95 o
 -10   4   9        218.81        238.10         5.87 o
  -8   4   9        248.24        250.32         6.57 o
  -6   4   9         44.57         45.51         2.70 o
  -4   4   9       1143.18       1179.90        10.34 o
  -2   4   9        387.09        388.76         6.50 o
   0   4   9          9.01          5.61         1.01 o
   2   4   9        448.75        439.78         7.03 o
   4   4   9        583.20        622.03         9.91 o
   6   4   9          2.27          2.96         1.18 o
   8   4   9          0.93         -0.34         1.42 o
  10   4   9        257.17        264.25         8.50 o
  12   4   9         89.21         74.78         5.57 o
 -13   5   9        135.98        134.95         4.88 o
 -11   5   9       1218.56       1320.71        21.41 o
  -9   5   9          7.01          5.69         2.25 o
  -7   5   9        129.89        140.90         4.74 o
  -5   5   9          7.74         10.32         1.62 o
  -3   5   9         80.62         88.78         3.58 o
  -1   5   9        252.62        273.91         5.33 o
   1   5   9         31.38         24.70         1.79 o
   3   5   9         18.19         12.92         1.59 o
   5   5   9         13.50          8.80         1.55 o
   7   5   9         72.49         68.83         3.51 o
   9   5   9        307.59        311.42         7.81 o
  11   5   9        156.00        146.79         4.59 o
 -10   6   9         38.00         34.81         2.25 o
  -8   6   9        205.25        209.70         7.08 o
  -6   6   9         64.48         64.47         3.78 o
  -4   6   9        264.48        261.93         6.91 o
  -2   6   9         30.68         25.32         2.16 o
   0   6   9         54.28         48.81         2.61 o
   2   6   9        239.64        240.74         5.77 o
   4   6   9        118.32        135.67         4.22 o
   6   6   9         35.34         34.10         2.48 o
   8   6   9         51.29         51.06         3.67 o
  -7   7   9         54.21         54.89         2.73 o
  -5   7   9          5.12          5.09         1.59 o
  -3   7   9        160.08        148.18         4.65 o
  -1   7   9         33.04         33.27         2.04 o
   1   7   9         27.80         21.14         1.86 o
   3   7   9          1.30          2.99         1.27 o
   5   7   9         29.89         28.46         2.22 o
 -16   0  10          0.26          1.29         1.53 o
 -14   0  10         64.23         41.89         3.24 o
 -12   0  10          6.02          8.38         1.74 o
 -10   0  10        148.11        154.95         4.94 o
  -8   0  10       1464.88       1431.53        22.44 o
  -6   0  10        958.53       1010.86        53.63 o
  -4   0  10        943.24        978.38        50.88 o
  -2   0  10        514.98        475.14        39.14 o
   0   0  10       1198.58       1343.79        68.83 o
   2   0  10         18.28         14.66         7.28 o
   4   0  10        101.58         61.78        12.11 o
   6   0  10         42.90         16.46         2.90 o
   8   0  10        586.06        478.30        22.86 o
  10   0  10         88.82         70.61         5.77 o
  12   0  10         30.30         21.37         2.12 o
  14   0  10         33.11         48.09         4.01 o
 -17   1  10         55.67         46.10         2.06 o
 -15   1  10         86.62         88.23         3.22 o
 -13   1  10          0.01          1.45         1.26 o
 -11   1  10       1013.67       1103.75        11.94 o
  -9   1  10        118.44        102.73         3.42 o
  -7   1  10        190.46        182.94         5.52 o
  -5   1  10        115.99        136.09         6.43 o
  -3   1  10         46.11         69.21         9.34 o
  -1   1  10       1725.52       1837.98        32.94 o
   1   1  10        624.86        680.01        37.66 o
   3   1  10        452.38        474.72        27.52 o
   5   1  10        160.48        136.80         4.36 o
   7   1  10        142.21        126.73         5.40 o
   9   1  10         54.29         49.07         4.22 o
  11   1  10          1.01         -0.93         2.45 o
  13   1  10        275.07        344.97         5.40 o
 -16   2  10         82.93         88.95         3.24 o
 -14   2  10         26.83         35.46         2.18 o
 -12   2  10        106.54        102.54         3.82 o
 -10   2  10         26.09         28.58         2.44 o
  -8   2  10       1850.58       1773.93        17.45 o
  -6   2  10         86.46         95.27         2.86 o
  -4   2  10         53.45         53.48         3.74 o
  -2   2  10        178.75        154.64        24.73 o
   0   2  10        277.19        271.67        20.27 o
   2   2  10        281.72        306.98        13.54 o
   4   2  10        905.68        846.06         9.86 o
   6   2  10        366.70        295.09         6.45 o
   8   2  10        451.38        424.36         9.16 o
  10   2  10          1.42          0.85         1.41 o
  12   2  10        316.25        311.56        10.44 o
 -15   3  10          2.23          0.08         1.39 o
 -13   3  10        102.36        102.72         3.92 o
 -11   3  10        537.56        558.97         8.77 o
  -9   3  10         58.08         60.47         2.85 o
  -7   3  10         11.68         10.37         1.58 o
  -5   3  10         24.56         17.27         1.56 o
  -3   3  10        190.88        211.58         3.92 o
  -1   3  10        930.60        974.79        10.32 o
   1   3  10        125.36        129.45         3.80 o
   3   3  10          0.58          6.62         2.06 o
   5   3  10        705.80        656.34        10.95 o
   7   3  10          8.33          4.90         1.33 o
   9   3  10         16.55         13.03         2.53 o
  11   3  10        108.03         96.73         6.20 o
  13   3  10        608.56        663.27        13.33 o
 -14   4  10          0.35          0.83         1.81 o
 -12   4  10         24.55         21.77         2.45 o
 -10   4  10         28.14         30.15         2.70 o
  -8   4  10       1097.63       1107.47        12.48 o
  -6   4  10        155.01        150.45         4.79 o
  -4   4  10        115.58        102.60         3.49 o
  -2   4  10        132.81        127.94         3.69 o
   0   4  10        230.04        224.74         4.55 o
   2   4  10         19.23         16.83         1.90 o
   4   4  10        340.70        356.92         7.39 o
   6   4  10        169.76        164.34         5.69 o
   8   4  10        298.93        312.83         8.22 o
  10   4  10         17.00         11.07         1.63 o
 -13   5  10          7.09          9.00         2.12 o
 -11   5  10        597.77        631.79        14.20 o
  -9   5  10         69.12         74.83         3.89 o
  -7   5  10        151.81        163.33         5.51 o
  -5   5  10         70.03         68.52         3.20 o
  -3   5  10          0.30          0.40         1.49 o
  -1   5  10        563.75        587.37         7.94 o
   1   5  10        295.75        284.10         5.58 o
   3   5  10        251.41        277.08         6.51 o
   5   5  10         42.67         35.78         2.89 o
   7   5  10         85.15         95.19         4.33 o
   9   5  10         42.99         31.19         2.33 o
 -10   6  10         16.93         19.08         3.49 o
  -8   6  10        415.76        438.02        12.69 o
  -6   6  10        239.83        252.06         5.46 o
  -4   6  10        185.39        183.27         5.56 o
  -2   6  10        127.99        122.88         4.08 o
   0   6  10        185.26        193.23         4.55 o
   2   6  10         10.96         10.78         1.54 o
   4   6  10         55.38         52.11         2.79 o
   6   6  10         15.50         13.93         1.50 o
  -7   7  10         15.84         13.71         3.38 o
  -5   7  10          0.42          1.21         1.24 o
  -3   7  10         20.07         17.76         1.59 o
  -1   7  10        301.23        295.80         6.39 o
   1   7  10         65.17         64.55         3.89 o
   3   7  10         33.27         31.57         1.97 o
 -16   0  11         55.08         62.87         3.44 o
 -14   0  11          3.68          1.36         1.96 o
 -12   0  11          0.15         -1.20         1.76 o
 -10   0  11       2548.60       2535.35        25.05 o
  -8   0  11        107.50         98.43         4.66 o
  -6   0  11        811.29        829.55        14.18 o
  -4   0  11        572.20        529.96        28.76 o
  -2   0  11         25.62         31.04         7.67 o
   0   0  11          0.05         11.31         3.55 o
   2   0  11        295.19        265.27        21.30 o
   4   0  11        665.27        672.87        22.11 o
   6   0  11       1309.89       1178.35        25.24 o
   8   0  11         12.92          7.10         4.03 o
  10   0  11         34.23         21.72         5.43 o
  12   0  11        297.62        317.14         9.76 o
 -15   1  11         46.44         47.26         2.22 o
 -13   1  11          0.46         -0.42         1.30 o
 -11   1  11       2200.90       2190.48        15.75 o
  -9   1  11        271.41        267.80         5.43 o
  -7   1  11       1452.79       1501.78        15.55 o
  -5   1  11        115.59        114.96         4.59 o
  -3   1  11         86.60         92.19         8.17 o
  -1   1  11         23.97         18.36         5.53 o
   1   1  11         16.06         16.55         5.00 o
   3   1  11        709.05        707.12         8.83 o
   5   1  11        225.06        253.00         6.43 o
   7   1  11        125.64        130.06         4.76 o
   9   1  11         75.85         67.05         4.74 o
  11   1  11         47.73         46.32         2.94 o
  13   1  11        393.28        413.42         9.25 o
 -16   2  11         11.67         11.50         1.01 o
 -14   2  11         46.16         52.56         2.80 o
 -12   2  11          0.34          1.41         1.36 o
 -10   2  11       1476.28       1463.27        15.03 o
  -8   2  11        675.19        676.10         8.21 o
  -6   2  11         62.56         64.69         2.69 o
  -4   2  11        261.40        278.34         5.09 o
  -2   2  11        184.28        199.45         6.94 o
   0   2  11        381.56        343.81         7.07 o
   2   2  11         26.24         19.30         2.31 o
   4   2  11       1151.95       1085.15        12.26 o
   6   2  11       1231.19       1181.38        14.67 o
   8   2  11         51.62         58.30         3.50 o
  10   2  11         84.48         88.71         4.01 o
  12   2  11         22.38         27.62         2.41 o
 -15   3  11        176.95        192.27         5.38 o
 -13   3  11         15.44         10.09         1.64 o
 -11   3  11       1439.56       1488.95        15.60 o
  -9   3  11        656.01        665.58         8.83 o
  -7   3  11        371.14        379.91         7.26 o
  -5   3  11          0.33          0.77         0.97 o
  -3   3  11         47.19         50.89         2.36 o
  -1   3  11        253.34        262.94         5.81 o
   1   3  11        134.04        134.03         4.43 o
   3   3  11         90.11         88.78         4.58 o
   5   3  11        309.34        315.92         7.74 o
   7   3  11         17.42         19.23         2.12 o
   9   3  11          8.32          9.53         2.35 o
  11   3  11        298.97        288.08         9.65 o
 -14   4  11          9.70          8.53         1.36 o
 -12   4  11          1.07          3.19         1.39 o
 -10   4  11       1131.97       1202.19        15.40 o
  -8   4  11        267.61        282.95         6.21 o
  -6   4  11        110.30        105.47         3.63 o
  -4   4  11        222.09        235.90         5.27 o
  -2   4  11         34.93         40.83         2.74 o
   0   4  11         67.79         72.95         4.10 o
   2   4  11          2.39          3.48         1.61 o
   4   4  11        660.71        643.84         9.55 o
   6   4  11        751.87        726.98        19.88 o
   8   4  11          2.75          1.31         1.30 o
  10   4  11         10.82          9.20         2.32 o
 -11   5  11       1151.86       1191.59        17.91 o
  -9   5  11         99.62         92.49         4.24 o
  -7   5  11        701.55        743.71        12.75 o
  -5   5  11         48.61         46.35         3.15 o
  -3   5  11         25.21         25.15         2.09 o
  -1   5  11          6.61          8.72         1.58 o
   1   5  11         36.47         39.21         2.96 o
   3   5  11        408.59        411.92        11.98 o
   5   5  11         58.78         55.17         3.09 o
   7   5  11         56.50         52.29         3.61 o
   9   5  11         77.68         82.04         5.51 o
 -10   6  11        870.86        869.42        17.14 o
  -8   6  11         51.87         49.74         4.56 o
  -6   6  11        164.29        161.84         4.67 o
  -4   6  11        165.42        165.20         5.26 o
  -2   6  11          3.01          2.85         1.12 o
   0   6  11          0.53          1.75         1.04 o
   2   6  11         90.85         84.88         3.38 o
   4   6  11        210.91        197.41         4.44 o
   6   6  11        488.97        486.54        14.03 o
  -5   7  11          0.87         -0.57         1.82 o
  -3   7  11         15.68         11.44         2.26 o
  -1   7  11         25.17         22.48         3.42 o
   1   7  11          4.89         -0.46         1.61 o
 -16   0  12         12.38         16.78         1.79 o
 -14   0  12        272.28        346.95         9.92 o
 -12   0  12          1.54          2.68         1.58 o
 -10   0  12         30.39         40.85         3.16 o
  -8   0  12        146.26        116.10         4.70 o
  -6   0  12        296.38        264.24         7.22 o
  -4   0  12        167.47        169.86         6.41 o
  -2   0  12       2083.12       2113.51        32.79 o
   0   0  12        397.07        404.71        15.33 o
   2   0  12       1484.57       1471.06        36.87 o
   4   0  12        523.32        585.03        16.04 o
   6   0  12       1154.30        954.93        32.94 o
   8   0  12        287.46        256.48        17.21 o
  10   0  12        685.88        703.04        25.28 o
  12   0  12          8.82          5.90         1.67 o
 -15   1  12         69.01         78.04         2.52 o
 -13   1  12          1.35          2.41         1.33 o
 -11   1  12          0.39          1.49         1.07 o
  -9   1  12       1713.12       1589.55        13.69 o
  -7   1  12       1199.29       1063.26        10.15 o
  -5   1  12        426.38        411.02         5.65 o
  -3   1  12       1580.97       1521.72        14.75 o
  -1   1  12       5485.84       5492.24        76.17 o
   1   1  12       2039.28       1950.28        21.90 o
   3   1  12         66.90         78.40         3.24 o
   5   1  12        135.47        116.69         4.87 o
   7   1  12        310.58        295.97        13.02 o
   9   1  12        173.60        174.64        10.78 o
  11   1  12         78.54         83.04         5.06 o
 -14   2  12        270.41        305.50         6.57 o
 -12   2  12         91.90         98.98         4.19 o
 -10   2  12         96.86         84.40         4.10 o
  -8   2  12        688.08        634.73         8.65 o
  -6   2  12        106.29         88.71         3.23 o
  -4   2  12         19.82         20.52         2.02 o
  -2   2  12        435.53        436.39         7.85 o
   0   2  12          0.15          1.81         1.53 o
   2   2  12        774.06        771.07         9.66 o
   4   2  12        278.48        289.68         7.53 o
   6   2  12       2121.72       2037.80        19.87 o
   8   2  12          0.00          1.40         1.59 o
  10   2  12        162.60        169.84         4.67 o
  12   2  12          1.37          2.55         2.48 o
 -15   3  12         88.90         93.09         3.85 o
 -13   3  12         37.08         35.34         2.16 o
 -11   3  12         96.32         93.59         4.50 o
  -9   3  12       2198.67       2259.22        34.55 o
  -7   3  12        558.28        527.77         8.64 o
  -5   3  12        194.92        180.08         5.00 o
  -3   3  12        557.90        541.47         9.06 o
  -1   3  12       2529.36       2523.76        22.27 o
   1   3  12       2496.08       2510.93        20.10 o
   3   3  12         92.93         91.03         3.93 o
   5   3  12        265.33        250.43         6.75 o
   7   3  12        743.86        712.90        15.75 o
   9   3  12          0.22         -1.48         1.48 o
  11   3  12        191.79        173.57         4.40 o
 -12   4  12         30.68         28.48         2.25 o
 -10   4  12         10.55          8.82         1.56 o
  -8   4  12        309.74        321.76         6.54 o
  -6   4  12        108.10        104.89         4.44 o
  -4   4  12         65.08         65.57         3.25 o
  -2   4  12        438.02        428.15         9.40 o
   0   4  12         11.47         10.74         2.25 o
   2   4  12        509.96        526.75        10.06 o
   4   4  12        298.49        320.71         8.38 o
   6   4  12       1171.77       1135.59        18.32 o
   8   4  12         19.86         18.73         1.78 o
  10   4  12        165.85        152.65         6.72 o
 -11   5  12          6.40          9.32         1.44 o
  -9   5  12        667.78        693.96        11.89 o
  -7   5  12        717.17        757.73        20.90 o
  -5   5  12        109.90        108.92         5.23 o
  -3   5  12        693.30        769.85        15.37 o
  -1   5  12       2655.52       2751.44        25.84 o
   1   5  12        724.70        773.44        13.21 o
   3   5  12         15.08         18.96         2.87 o
   5   5  12         38.47         32.68         2.49 o
   7   5  12         75.76         70.96         3.41 o
  -8   6  12         84.40         85.94         8.79 o
  -6   6  12        100.24         99.03         5.93 o
  -4   6  12         84.68         86.73         3.74 o
  -2   6  12        466.11        475.28         7.18 o
   0   6  12         69.36         71.41         2.81 o
   2   6  12        387.87        406.20         8.68 o
   4   6  12        209.00        212.56         9.36 o
 -16   0  13        102.61        110.53         3.98 o
 -14   0  13         63.73         74.99         4.40 o
 -12   0  13         16.65         18.98         2.50 o
 -10   0  13        179.54        228.54         6.76 o
  -8   0  13        295.39        286.49         7.24 o
  -6   0  13         89.95         92.42         4.80 o
  -4   0  13        897.12        915.11        15.53 o
  -2   0  13         19.64          9.75         3.56 o
   0   0  13          1.50          7.37         3.45 o
   2   0  13        167.67        132.53         8.52 o
   4   0  13       1893.70       1973.41        48.33 o
   6   0  13       1390.16       1317.32        39.38 o
   8   0  13        114.52        133.52        12.19 o
  10   0  13          1.02          2.81         2.89 o
 -15   1  13         13.43          7.41         1.08 o
 -13   1  13          4.47          5.24         1.16 o
 -11   1  13         25.87         23.95         1.94 o
  -9   1  13        323.91        327.91         5.55 o
  -7   1  13        189.58        217.78         4.69 o
  -5   1  13        106.65        115.60         3.32 o
  -3   1  13         12.41         10.71         2.12 o
  -1   1  13       3530.92       3399.79        23.92 o
   1   1  13        291.33        274.52         7.68 o
   3   1  13        577.88        606.49        11.18 o
   5   1  13        678.24        690.56        16.30 o
   7   1  13        265.40        202.47        10.67 o
   9   1  13        156.04        192.25         9.14 o
  11   1  13        148.68        154.75         5.71 o
 -14   2  13        254.82        283.86         4.87 o
 -12   2  13         84.27         76.14         3.47 o
 -10   2  13          0.37          1.00         1.22 o
  -8   2  13        142.60        132.98         4.52 o
  -6   2  13          1.03         -0.09         1.04 o
  -4   2  13         83.99         87.09         3.65 o
  -2   2  13        404.71        390.69         8.02 o
   0   2  13         21.99         19.81         2.19 o
   2   2  13        396.33        418.94         7.80 o
   4   2  13        612.49        618.03        11.07 o
   6   2  13        342.74        282.45         6.86 o
   8   2  13          3.01          0.84         1.25 o
  10   2  13         11.18         11.37         1.84 o
 -13   3  13        110.25        114.55         4.29 o
 -11   3  13        182.56        187.63         5.00 o
  -9   3  13        397.97        416.63         8.18 o
  -7   3  13        222.00        234.78         5.69 o
  -5   3  13          2.81          1.17         1.33 o
  -3   3  13         72.82         74.41         4.23 o
  -1   3  13       3590.69       3515.28        25.30 o
   1   3  13        191.89        196.96         6.39 o
   3   3  13        184.19        177.66         5.88 o
   5   3  13       1295.75       1304.34        14.65 o
   7   3  13          7.83          3.80         1.16 o
   9   3  13         31.98         33.52         2.42 o
 -12   4  13         18.36         10.48         2.61 o
 -10   4  13          7.64          8.80         1.48 o
  -8   4  13         98.03         94.62         3.88 o
  -6   4  13          1.44          3.82         1.50 o
  -4   4  13        134.58        139.80         5.34 o
  -2   4  13        174.30        192.04         5.92 o
   0   4  13         11.91         10.69         2.33 o
   2   4  13        211.03        230.52         9.62 o
   4   4  13        584.87        590.94        10.41 o
   6   4  13        372.84        348.94         9.15 o
   8   4  13          0.21          1.56         1.35 o
 -11   5  13          0.30          1.13         1.29 o
  -9   5  13        100.07        100.15         4.17 o
  -7   5  13        100.33         95.91         4.18 o
  -5   5  13        132.46        136.26         4.85 o
  -3   5  13         60.95         64.82         3.82 o
  -1   5  13       1274.11       1337.58        17.26 o
   1   5  13        169.11        171.89         5.75 o
   3   5  13        351.22        339.78         7.81 o
   5   5  13        193.77        202.35         6.22 o
   7   5  13        239.81        209.29         5.64 o
  -6   6  13         18.06         17.15         1.31 o
  -4   6  13        194.67        204.42         4.62 o
  -2   6  13         39.08         38.32         2.81 o
   0   6  13          0.02          2.69         1.14 o
   2   6  13        110.28        117.50         3.36 o
 -14   0  14        258.18        290.19         7.12 o
 -12   0  14         22.73         22.45         2.34 o
 -10   0  14         20.22         15.45         2.53 o
  -8   0  14        550.96        444.27        10.54 o
  -6   0  14       1139.23       1066.77        16.07 o
  -4   0  14        437.28        400.35        11.70 o
  -2   0  14        354.20        306.22        17.58 o
   0   0  14       2830.83       2932.26        47.42 o
   2   0  14          0.00          1.03         2.20 o
   4   0  14        172.80        180.37        10.52 o
   6   0  14        102.17        118.46        11.66 o
   8   0  14          0.51         -2.25         3.16 o
  10   0  14         97.65         90.67         7.02 o
 -15   1  14        620.07        728.99         8.76 o
 -13   1  14        330.95        399.35         6.45 o
 -11   1  14        119.63        129.58         3.74 o
  -9   1  14         35.30         23.84         1.76 o
  -7   1  14        496.92        465.68         6.85 o
  -5   1  14         14.56         14.69         1.58 o
  -3   1  14         57.80         58.62         3.44 o
  -1   1  14        699.46        700.40        14.53 o
   1   1  14        517.67        500.63        11.46 o
   3   1  14         60.63         70.65         4.53 o
   5   1  14         63.68         71.80         5.41 o
   7   1  14        330.26        305.21        12.38 o
   9   1  14         15.44         20.88         3.02 o
 -14   2  14         21.48         16.75         1.13 o
 -12   2  14         15.32         13.37         1.42 o
 -10   2  14         13.95          9.17         1.62 o
  -8   2  14       1037.91        948.71        12.35 o
  -6   2  14        252.17        233.04         5.81 o
  -4   2  14         20.89         15.40         1.92 o
  -2   2  14        495.47        455.42         9.68 o
   0   2  14       1682.32       1722.91        17.90 o
   2   2  14        243.48        227.12         6.09 o
   4   2  14         17.12         18.89         2.17 o
   6   2  14        380.51        390.37        10.28 o
   8   2  14          0.20          1.21         1.31 o
  10   2  14          3.17          2.22         1.86 o
 -13   3  14         81.15         98.21         3.98 o
 -11   3  14         48.69         45.95         2.39 o
  -9   3  14         60.05         50.94         3.02 o
  -7   3  14        829.46        865.45        13.00 o
  -5   3  14        211.56        224.59         8.05 o
  -3   3  14          1.69          1.83         2.05 o
  -1   3  14        576.76        572.37        11.32 o
   1   3  14        787.46        826.02        14.45 o
   3   3  14         31.18         28.23         2.82 o
   5   3  14        323.45        314.59         7.94 o
   7   3  14        112.20         92.18         3.45 o
 -12   4  14          1.11         -0.20         1.48 o
 -10   4  14         15.96         15.88         2.17 o
  -8   4  14        663.68        643.28         8.97 o
  -6   4  14        336.03        336.10         7.61 o
  -4   4  14         62.88         68.34         4.44 o
  -2   4  14        295.18        291.89         7.65 o
   0   4  14       1241.96       1252.50        19.18 o
   2   4  14         80.98         74.50         4.15 o
   4   4  14          0.27          0.43         2.73 o
   6   4  14        200.97        212.52         5.15 o
  -9   5  14          3.09          3.45         1.01 o
  -7   5  14        144.38        162.29         4.59 o
  -5   5  14          3.96          4.84         1.47 o
  -3   5  14         47.41         46.59         3.90 o
  -1   5  14        373.29        390.29         9.41 o
   1   5  14        173.07        173.94         5.09 o
   3   5  14        101.35        102.68         3.66 o
   5   5  14         10.82          8.99         1.70 o
  -4   6  14        124.30        116.98         4.39 o
  -2   6  14        105.98        116.09         4.69 o
   0   6  14        727.43        704.76        10.78 o
 -14   0  15        119.36        141.50         3.94 o
 -12   0  15          4.34          1.61         1.38 o
 -10   0  15         93.94         86.86         4.16 o
  -8   0  15        691.75        595.53        11.62 o
  -6   0  15          2.77          0.19         1.48 o
  -4   0  15         99.02         85.59         9.17 o
  -2   0  15        367.21        349.73        19.55 o
   0   0  15       1400.88       1338.60        26.88 o
   2   0  15          0.42          2.52         2.60 o
   4   0  15         36.81         46.70         5.41 o
   6   0  15        119.42        117.30        10.93 o
   8   0  15          5.54          2.43         2.55 o
  10   0  15        127.10        155.75         6.81 o
 -13   1  15         13.75         16.62         1.20 o
 -11   1  15        278.94        280.08         5.10 o
  -9   1  15        474.93        474.55         7.56 o
  -7   1  15        213.89        220.66         6.17 o
  -5   1  15        279.55        282.77         6.20 o
  -3   1  15         32.66         29.68         2.55 o
  -1   1  15       3083.36       3086.76        30.98 o
   1   1  15        150.84        175.39         6.91 o
   3   1  15        310.64        312.34         9.27 o
   5   1  15          8.46         15.85         3.39 o
   7   1  15        454.10        407.32        12.71 o
   9   1  15         13.92         15.25         3.07 o
 -12   2  15          0.31         -0.09         0.77 o
 -10   2  15          0.00          0.15         1.25 o
  -8   2  15         96.83         68.19         3.64 o
  -6   2  15        220.24        199.21         6.36 o
  -4   2  15         34.62         26.45         2.43 o
  -2   2  15        106.09        100.91         6.60 o
   0   2  15       2519.23       2504.57        20.16 o
   2   2  15        240.29        239.06         7.75 o
   4   2  15        169.24        173.57         6.10 o
   6   2  15         77.54         68.36         3.99 o
   8   2  15         48.25         60.15         3.73 o
 -11   3  15        350.93        341.70         9.46 o
  -9   3  15         85.52         86.63         3.75 o
  -7   3  15          6.02          7.94         2.18 o
  -5   3  15         50.05         53.74         3.64 o
  -3   3  15         26.38         17.47         2.91 o
  -1   3  15       3229.23       3336.15        45.85 o
   1   3  15          0.99          0.66         1.59 o
   3   3  15         25.63         20.90         2.69 o
   5   3  15         43.07         45.92         2.62 o
   7   3  15        213.68        156.69         5.67 o
 -10   4  15          5.34          5.71         1.27 o
  -8   4  15        152.18        138.74         4.40 o
  -6   4  15         67.85         57.00         3.64 o
  -4   4  15         41.83         37.58         3.28 o
  -2   4  15        131.19        128.70         5.43 o
   0   4  15       1349.50       1378.21        17.99 o
   2   4  15         70.20         70.25         4.09 o
   4   4  15         72.67         76.54         3.63 o
   6   4  15         71.48         76.36         5.44 o
  -7   5  15        149.02        144.11         7.34 o
  -5   5  15        126.52        121.98         4.91 o
  -3   5  15         31.57         25.87         2.61 o
  -1   5  15       1316.84       1377.61        20.57 o
   1   5  15        124.02        132.98         5.71 o
   3   5  15        202.11        193.00         6.08 o
 -12   0  16         56.12         56.72         3.97 o
 -10   0  16          0.04         -1.44         1.44 o
  -8   0  16        142.84        153.63         6.52 o
  -6   0  16         14.24          7.20         3.98 o
  -4   0  16          6.27         10.71         2.95 o
  -2   0  16        179.03        174.54         7.66 o
   0   0  16        144.95        148.86         9.01 o
   2   0  16        115.73        125.92        10.57 o
   4   0  16          0.88          5.06         3.84 o
   6   0  16        154.49        144.26        10.73 o
   8   0  16        211.21        261.41        11.00 o
 -13   1  16         16.49         19.48         2.39 o
 -11   1  16         35.57         35.83         2.51 o
  -9   1  16         17.72         16.29         1.87 o
  -7   1  16        154.20        125.63         8.37 o
  -5   1  16         23.39         21.93         2.26 o
  -3   1  16        691.71        643.31        12.05 o
  -1   1  16        381.18        435.90         8.93 o
   1   1  16         75.66         83.82         4.75 o
   3   1  16          1.23         -1.07         1.83 o
   5   1  16          1.26         -0.53         2.11 o
   7   1  16         53.65         49.65         3.92 o
 -12   2  16          1.93          0.02         1.23 o
 -10   2  16        156.95        151.98         6.19 o
  -8   2  16          0.86          0.84         1.71 o
  -6   2  16         34.07         27.21         3.39 o
  -4   2  16         34.68         25.88         3.24 o
  -2   2  16          5.88          7.24         2.28 o
   0   2  16          4.31          2.70         1.24 o
   2   2  16         16.20         15.02         2.30 o
   4   2  16          3.15          0.46         2.64 o
   6   2  16        488.69        494.27        19.09 o
 -11   3  16         10.50          8.45         1.42 o
  -9   3  16         26.23         27.38         2.35 o
  -7   3  16         34.65         30.87         2.83 o
  -5   3  16         41.13         36.76         3.29 o
  -3   3  16        224.69        201.97         8.13 o
  -1   3  16         29.85         40.03         3.73 o
   1   3  16          3.82          2.53         1.34 o
   3   3  16          1.14          5.03         1.61 o
   5   3  16         19.19         25.52         1.97 o
  -8   4  16         18.74         19.43         1.94 o
  -6   4  16         20.62         22.43         3.54 o
  -4   4  16          4.54          0.77         1.44 o
  -2   4  16          6.20          3.74         1.51 o
   0   4  16          3.48          5.34         1.62 o
   2   4  16         24.86         23.03         2.63 o
   4   4  16          0.62          1.23         1.16 o
  -5   5  16         12.75         10.71         1.94 o
  -3   5  16        412.93        420.22        13.82 o
  -1   5  16        247.59        251.55         6.91 o
   1   5  16         60.51         63.43         3.14 o
 -12   0  17         71.55         59.52         3.96 o
 -10   0  17         31.91         22.86         2.31 o
  -8   0  17         23.07          5.77         4.67 o
  -6   0  17         15.97         26.92         5.07 o
  -4   0  17        116.51        110.53         6.59 o
  -2   0  17         20.77         15.86         3.00 o
   0   0  17        391.60        385.44        15.69 o
   2   0  17         37.03         53.02         5.14 o
   4   0  17         11.28         12.79         3.83 o
   6   0  17        253.72        245.70        11.30 o
 -11   1  17          0.48         -0.66         1.06 o
  -9   1  17         86.64         94.20        10.21 o
  -7   1  17        270.89        202.02         8.63 o
  -5   1  17          0.67          3.35         1.50 o
  -3   1  17        301.51        278.14         8.96 o
  -1   1  17         11.36         17.18         2.29 o
   1   1  17         33.31         34.91         2.93 o
   3   1  17          1.13          4.52         1.78 o
   5   1  17         13.05         18.90         2.61 o
   7   1  17         13.31         19.26         1.86 o
 -10   2  17          6.89         10.33         1.52 o
  -8   2  17         26.40         13.54         2.04 o
  -6   2  17         24.29         22.99         3.26 o
  -4   2  17         14.96         12.22         2.40 o
  -2   2  17         66.47         61.86         4.60 o
   0   2  17        174.09        174.84         5.44 o
   2   2  17          1.98          1.77         1.95 o
   4   2  17        198.50        220.01         6.22 o
   6   2  17          8.54          6.17         1.88 o
  -9   3  17         26.57         24.74         2.51 o
  -7   3  17        135.12        100.40         8.27 o
  -5   3  17         83.94         68.36         4.29 o
  -3   3  17         19.86         12.43         2.22 o
  -1   3  17         19.64         11.07         1.71 o
   1   3  17         34.79         34.48         2.75 o
   3   3  17         22.49         23.55         1.88 o
  -6   4  17          2.19          2.00         1.04 o
  -4   4  17          0.45          1.38         1.42 o
  -2   4  17         11.36         10.37         1.28 o
   0   4  17        142.83        136.43         4.06 o
   2   4  17          8.72         11.83         1.58 o
  -8   0  18         16.34         12.16         2.56 o
  -6   0  18        313.89        332.81        14.13 o
  -4   0  18          0.12          2.86         2.45 o
  -2   0  18          4.49          5.25         1.88 o
   0   0  18        153.23        170.65        11.22 o
   2   0  18        711.38        827.31        22.05 o
   4   0  18        121.17        150.70         8.44 o
  -9   1  18          1.36          3.94         1.31 o
  -7   1  18        103.80        140.17         5.73 o
  -5   1  18        138.23        185.23        23.16 o
  -3   1  18         63.15         94.61         4.02 o
  -1   1  18        366.95        398.85        11.44 o
   1   1  18        105.97        112.97         4.74 o
   3   1  18         71.34         79.77         6.97 o
   5   1  18          9.10          8.61         2.28 o
  -8   2  18        152.44        142.19         6.15 o
  -6   2  18         14.83         19.20         2.08 o
  -4   2  18        123.92        141.96         9.93 o
  -2   2  18          3.27         -0.14         1.78 o
   0   2  18         41.14         43.94         4.13 o
   2   2  18        203.96        247.42         8.17 o
   4   2  18        491.99        568.59        14.14 o
  -7   3  18          0.70          1.60         0.99 o
  -5   3  18          0.85          8.44         1.45 o
  -3   3  18        172.56        195.81        10.76 o
  -1   3  18        313.26        306.55         6.98 o
   1   3  18          6.65          6.52         1.54 o
  -6   0  19        224.05        210.96         8.78 o
  -4   0  19        117.03        124.33         7.94 o
  -2   0  19        143.65        125.57        10.03 o
   0   0  19          1.39         -0.32         1.18 o
   2   0  19         32.29         32.05         3.54 o
  -9   1  19         12.22         12.40         2.38 o
  -7   1  19         73.32         89.95         4.45 o
  -5   1  19        117.71        135.77         5.87 o
  -3   1  19         13.52         12.64         2.72 o
  -1   1  19        188.81        203.74        16.92 o
   1   1  19        414.13        447.62        15.70 o
   3   1  19        140.70        150.68         6.85 o
  -6   2  19         20.74         13.29         1.96 o
  -4   2  19         64.00         65.40         4.17 o
  -2   2  19         31.80         21.08         2.00 o
   0   2  19        100.84        107.24         4.81 o
   2   2  19        262.57        254.02         8.70 o
  -3   3  19         18.93         16.93         2.70 o
  -2   0  20         23.31         20.31         2.52 o
  -3   1  20         47.96         60.99         4.52 o
  -1   1  20         86.54         84.21         5.12 o
                                                
